# Supplementary material for: 1,3-Bis(3-methyl­phen­yl)thio­urea: triclinic polymorph
Source: Acta Crystallogr Sect E Struct Rep Online. 2009 Feb 6;65(Pt 3):o482. doi: 10.1107/S1600536809003146 (PMC2968578; doi:10.1107/S1600536809003146)
Supplement: Supplementary file 2 [file e-65-0o482-Isup2.hkl]

#
# h,k,l, Fc-squared, Fo-squared, sigma(Fo-squared) and status flag
#
data_I
_shelx_title ' AKMAL5_0m in P-1'
_shelx_refln_list_code          4
_shelx_F_calc_maximum      140.55
_exptl_crystal_F_000       544.00
_reflns_d_resolution_high  0.7300
 
loop_
 _symmetry_equiv_pos_as_xyz
 'x, y, z'
 '-x, -y, -z'
 
_cell_length_a    10.0483
_cell_length_b    12.0993
_cell_length_c    13.1100
_cell_angle_alpha  67.633
_cell_angle_beta   73.496
_cell_angle_gamma  74.994
 
_shelx_F_squared_multiplier     1.000
 
loop_
 _refln_index_h
 _refln_index_k
 _refln_index_l
 _refln_F_squared_calc
 _refln_F_squared_meas
 _refln_F_squared_sigma
 _refln_observed_status
   2   0   0     1047.42     1019.73     26.61 o
   3   0   0      946.45      943.60     37.10 o
   4   0   0      327.26      353.91     19.30 o
   5   0   0      352.95      350.63     20.47 o
   6   0   0       49.59       56.83      9.60 o
   7   0   0       68.33       79.96     12.00 o
   8   0   0      207.09      180.03     18.35 o
   9   0   0      193.51      142.27     18.06 o
  10   0   0        5.45       -0.57      7.42 o
  11   0   0        2.88       12.69     11.36 o
  12   0   0        0.35       -7.58      8.24 o
 -12   1   0       12.21       14.40     11.38 o
 -11   1   0       61.00       54.19     14.83 o
 -10   1   0        8.87       -1.87      8.30 o
  -9   1   0       26.81       14.37      8.83 o
  -8   1   0       21.68       16.43      8.63 o
  -7   1   0      339.41      335.24     23.52 o
  -6   1   0        1.55        1.51      1.28 o
  -5   1   0      386.15      397.06      9.28 o
  -4   1   0        9.18        8.67      1.40 o
  -3   1   0        9.43        9.50      2.35 o
  -2   1   0     4154.62     4381.10     61.18 o
  -1   1   0     2564.96     2475.00     23.26 o
   1   1   0       15.73       14.96      1.56 o
   2   1   0       43.51       33.52      1.22 o
   3   1   0       65.44       67.57      2.70 o
   4   1   0     1256.91     1327.94     26.42 o
   5   1   0       79.36       86.24      3.08 o
   6   1   0      217.58      173.46     15.29 o
   7   1   0      176.09      179.73     16.81 o
   8   1   0       17.92       24.66      8.95 o
   9   1   0      165.30      170.76     19.45 o
  10   1   0       53.50       71.16     15.03 o
 -12   2   0        2.00       -0.14      3.69 o
 -11   2   0       20.70       22.24      3.21 o
 -10   2   0       17.74       17.63      2.79 o
  -9   2   0        0.30        0.58      3.40 o
  -8   2   0       61.75       61.94      3.65 o
  -7   2   0     2748.15     2681.91     39.63 o
  -6   2   0      572.56      535.35     10.71 o
  -5   2   0       23.12       34.51      2.11 o
  -4   2   0       52.33       57.31      2.94 o
  -3   2   0      389.52      412.30      5.28 o
  -2   2   0      911.70      953.70      9.79 o
  -1   2   0       27.72       24.24      0.98 o
   0   2   0     1037.82     1016.02     10.90 o
   1   2   0    12126.80    11833.22    163.95 o
   2   2   0     9472.04     9114.11    112.29 o
   3   2   0      127.18      124.12      2.32 o
   4   2   0      411.28      405.64      6.06 o
   5   2   0      297.55      343.99      7.65 o
   6   2   0      679.07      700.48     18.42 o
   7   2   0       50.44       43.14      3.02 o
   8   2   0        2.39        5.70      2.02 o
 -12   3   0        0.48        0.77      5.03 o
 -11   3   0       16.29       14.72      2.96 o
 -10   3   0        6.34        2.30      1.80 o
  -9   3   0        0.08       -0.71      1.65 o
  -8   3   0      253.32      248.11      5.46 o
  -7   3   0      638.37      602.99      9.24 o
  -6   3   0        6.85        7.02      1.45 o
  -5   3   0      417.16      392.03      6.26 o
  -4   3   0        0.55        1.24      1.01 o
  -3   3   0      144.50      146.68      5.42 o
  -2   3   0     1296.25     1303.43     13.47 o
  -1   3   0     2330.26     2377.68     23.45 o
   0   3   0        1.67       -0.89      0.89 o
   1   3   0     3112.67     3177.27     30.93 o
   2   3   0     1948.53     1863.64     18.62 o
   3   3   0      333.93      373.97      5.07 o
   4   3   0       81.03       76.48      2.30 o
   5   3   0      377.26      340.79      5.42 o
   6   3   0      932.25      923.20     13.25 o
   7   3   0        0.17       -1.10      1.11 o
   8   3   0      669.45      645.54      9.82 o
   9   3   0        1.07        2.78      1.38 o
  10   3   0       21.33       22.84      1.97 o
  11   3   0        0.61       -1.74      2.20 o
  12   3   0       13.51       16.02      2.98 o
  13   3   0        1.93        1.64      4.91 o
 -11   4   0        0.74        0.15      3.75 o
 -10   4   0       14.29       11.72      2.67 o
  -9   4   0        0.01       -1.93      1.93 o
  -8   4   0        7.37        3.68      1.97 o
  -7   4   0        1.55        2.15      1.74 o
  -6   4   0       97.01      100.29      5.84 o
  -5   4   0     1548.69     1555.45     19.47 o
  -4   4   0       50.05       59.09      2.53 o
  -3   4   0      286.67      257.46      4.50 o
  -2   4   0        1.40        0.10      1.07 o
  -1   4   0      760.23      738.01     10.10 o
   0   4   0      836.17      831.29      9.52 o
   1   4   0        2.20        3.28      1.16 o
   2   4   0       46.47       34.16      1.77 o
   3   4   0        5.15        2.35      1.05 o
   4   4   0      228.83      277.91      5.44 o
   5   4   0      103.79      114.58      4.13 o
   6   4   0      158.61      136.42      5.13 o
   7   4   0       11.48       11.97      1.93 o
   8   4   0      522.46      512.71      8.96 o
   9   4   0       41.99       44.51      3.19 o
  10   4   0       10.16        9.37      2.43 o
  11   4   0        4.80        2.65      2.29 o
  12   4   0       23.94       34.43      4.01 o
  13   4   0        0.01        1.98      5.84 o
 -11   5   0        4.00        2.06      4.34 o
 -10   5   0        1.45        4.66      3.49 o
  -9   5   0        9.35        4.40      2.74 o
  -8   5   0       43.95       46.01      3.78 o
  -7   5   0       30.70       34.27      3.03 o
  -6   5   0       40.08       39.32      3.05 o
  -5   5   0      267.35      242.05      5.32 o
  -4   5   0       27.16       31.39      2.42 o
  -3   5   0      742.43      677.97      9.49 o
  -2   5   0       43.86       45.40      2.61 o
  -1   5   0      726.43      731.04      9.92 o
   0   5   0      363.74      319.87      5.29 o
   1   5   0     3769.63     3901.09     42.52 o
   2   5   0     1932.54     1947.10     21.28 o
   3   5   0       19.59       25.82      1.68 o
   4   5   0        0.26        1.25      1.21 o
   5   5   0       10.64        8.72      1.67 o
   6   5   0        0.28        1.99      1.50 o
   7   5   0      104.70      105.23      3.50 o
   8   5   0       43.33       36.20      3.03 o
   9   5   0        1.63        4.38      2.26 o
  10   5   0      108.26      114.58      5.27 o
  11   5   0       16.33       14.82      3.24 o
  12   5   0        4.36        3.88      2.91 o
  13   5   0        7.63       14.53      7.55 o
 -11   6   0        0.51       -0.75      3.79 o
 -10   6   0       34.82       35.92      4.19 o
  -9   6   0        5.26        9.65      3.61 o
  -8   6   0        0.03       -3.06      3.06 o
  -7   6   0        5.41        6.29      2.87 o
  -6   6   0       22.10       20.94      2.88 o
  -5   6   0        0.02        0.44      1.91 o
  -4   6   0        0.31       -0.36      1.70 o
  -3   6   0      386.05      386.69      7.91 o
  -2   6   0      178.32      180.82      4.82 o
  -1   6   0      302.18      293.08      6.02 o
   0   6   0     2783.01     2895.72     32.69 o
   1   6   0     1836.61     1760.59     22.28 o
   2   6   0        1.40        1.32      1.27 o
   3   6   0        4.45        8.30      1.52 o
   4   6   0      213.37      218.61      4.78 o
   5   6   0       28.04       31.84      2.49 o
   6   6   0      123.57      118.86      4.52 o
   7   6   0       38.05       37.65      3.40 o
   8   6   0       35.75       38.90      3.49 o
   9   6   0        2.87        0.12      2.61 o
  10   6   0       64.96       60.07      5.35 o
  11   6   0        0.05        1.85      2.95 o
  12   6   0       19.25       24.35      4.65 o
 -10   7   0       43.39       41.20      5.51 o
  -9   7   0        0.77        1.16      3.26 o
  -8   7   0       17.73       24.60      3.96 o
  -7   7   0       39.57       36.66      4.24 o
  -6   7   0      340.30      321.93     10.79 o
  -5   7   0      280.60      265.86      9.62 o
  -4   7   0      138.53      132.14      4.89 o
  -3   7   0        3.04        3.74      2.12 o
  -2   7   0       44.18       44.72      2.92 o
  -1   7   0       59.60       57.86      2.85 o
   0   7   0      224.48      238.99      5.70 o
   1   7   0      247.47      210.19      5.34 o
   2   7   0       58.99       61.77      3.08 o
   3   7   0     1081.67     1046.91     23.37 o
   4   7   0      816.49      854.29     12.76 o
   5   7   0        0.19       -0.70      1.89 o
   6   7   0       78.78       91.95      4.31 o
   7   7   0      110.86      117.83      6.04 o
   8   7   0       20.66       17.86      3.68 o
   9   7   0       10.32        7.44      3.46 o
  10   7   0        8.35        3.41      3.36 o
  11   7   0        1.22       -1.26      5.38 o
  12   7   0       23.78       21.31      6.13 o
  -9   8   0        1.17        1.25      5.42 o
  -8   8   0        0.02        3.39      3.96 o
  -7   8   0       50.63       48.22      6.73 o
  -6   8   0        0.50       -2.84      2.84 o
  -5   8   0       48.43       59.84      4.94 o
  -4   8   0      223.62      237.28      8.43 o
  -3   8   0        1.14        2.92      3.05 o
  -2   8   0        8.99        8.90      2.59 o
  -1   8   0       15.02        9.59      2.49 o
   0   8   0        0.91        2.24      1.98 o
   1   8   0      510.69      526.33     12.31 o
   2   8   0       11.69       13.48      2.32 o
   3   8   0      208.25      204.17      6.44 o
   4   8   0       38.82       51.46      3.61 o
   5   8   0      751.18      757.26     22.75 o
   6   8   0        5.77       11.51      3.94 o
   7   8   0       82.51       82.62      5.78 o
   8   8   0       46.76       55.75      5.25 o
   9   8   0        0.16       -3.22      3.22 o
  10   8   0        0.18       -2.16      3.89 o
  11   8   0        4.61        1.59      4.39 o
  12   8   0        5.21        9.13      5.79 o
  -9   9   0        0.90       -1.43      4.74 o
  -8   9   0        0.13        2.32      4.50 o
  -7   9   0       75.11       70.87      7.05 o
  -6   9   0      109.27      112.71      7.66 o
  -5   9   0        0.85        2.12      3.83 o
  -4   9   0      215.62      237.78     10.53 o
  -3   9   0      327.52      358.57     10.71 o
  -2   9   0        6.27        3.62      2.89 o
  -1   9   0      101.22       89.87      5.85 o
   0   9   0       13.09       10.88      2.52 o
   1   9   0        1.68        3.45      2.22 o
   2   9   0       48.81       45.52      3.45 o
   3   9   0        0.30        2.00      2.31 o
   4   9   0       49.47       55.78      5.93 o
   5   9   0      772.33      755.91     16.37 o
   6   9   0      122.18      127.69      7.31 o
   7   9   0       38.13       22.84      5.16 o
   8   9   0        4.16        3.28      4.52 o
   9   9   0       60.71       68.62      7.23 o
  10   9   0        5.80        6.87      4.93 o
  11   9   0        1.30       -3.57      4.81 o
  -8  10   0        4.62        9.67      5.32 o
  -7  10   0       95.08       99.35      8.33 o
  -6  10   0       28.57       23.55      5.41 o
  -5  10   0        0.31        3.39      4.14 o
  -4  10   0       24.00       22.26      5.18 o
  -3  10   0       95.31       89.52      7.17 o
  -2  10   0      183.36      176.66      9.71 o
  -1  10   0      126.74      121.14      7.83 o
   0  10   0       78.60       69.37      7.19 o
   1  10   0       10.40       -2.42      3.47 o
   2  10   0        0.02       -2.83      4.08 o
   3  10   0        9.17       11.00      4.12 o
   4  10   0        0.00       -0.80      3.50 o
   5  10   0        0.04        2.82      3.70 o
   6  10   0        6.45        7.82      4.92 o
   7  10   0       32.53       29.25      5.96 o
   8  10   0        2.19        8.67      5.14 o
   9  10   0        0.19        2.21      5.58 o
  10  10   0       16.08       18.34      5.89 o
  11  10   0        4.29       13.81      6.00 o
  -7  11   0        4.02        9.97      6.23 o
  -6  11   0        2.62        4.70      5.89 o
  -5  11   0        1.11       -0.40      5.18 o
  -4  11   0        0.05       -1.60      4.81 o
  -3  11   0       61.27       51.07      7.67 o
  -2  11   0      408.70      422.44     34.24 o
  -1  11   0       41.53       41.64      6.67 o
   0  11   0       76.61       68.91      7.80 o
   1  11   0       33.39       39.53      6.57 o
   2  11   0       88.66       85.00      7.97 o
   3  11   0       60.34       56.57      7.10 o
   4  11   0        0.50        3.10      4.62 o
   5  11   0        0.10        2.60      5.77 o
   6  11   0       17.25       19.89      7.02 o
   7  11   0       29.49       22.41      7.84 o
   8  11   0       14.75        5.68      6.84 o
   9  11   0        6.16        7.57      9.60 o
  10  11   0        1.42       -7.13      7.13 o
  -6  12   0        7.87        5.62      6.65 o
  -5  12   0       20.67       17.76      6.94 o
  -4  12   0        7.07        4.19      5.78 o
  -3  12   0        0.76       -3.01      5.38 o
  -2  12   0        0.59        6.87      7.16 o
  -1  12   0       34.21       29.22      8.71 o
   0  12   0       53.61       30.59     11.08 o
   1  12   0        1.73       -6.52      6.52 o
   2  12   0       12.98       19.99      7.56 o
   3  12   0       16.92       24.35      8.90 o
   4  12   0        3.44        4.53      5.31 o
   5  12   0        0.00        3.91      6.68 o
   6  12   0        2.56        1.07      9.76 o
   7  12   0        2.97       13.41      9.60 o
   8  12   0        3.78        5.60      7.32 o
   9  12   0        5.40        7.82      7.43 o
  -4  13   0        0.05        1.92      6.47 o
  -3  13   0        0.72       -5.57      5.57 o
  -2  13   0        1.23      -10.73     11.11 o
  -1  13   0        3.09        1.98      9.22 o
   0  13   0       71.21       81.31     15.78 o
   1  13   0       19.72       17.53      9.38 o
   2  13   0        1.24        4.22      7.02 o
   3  13   0        2.01        1.30      7.25 o
   4  13   0       11.62       23.11     12.80 o
   5  13   0       34.23       40.13     14.33 o
   6  13   0       23.32       22.49      8.69 o
   7  13   0        3.09        5.85      8.06 o
   8  13   0       22.85       27.81     12.09 o
  -3  14   0       30.02       23.14     10.21 o
  -2  14   0        0.85        0.22     21.28 o
  -1  14   0        3.70        0.11      9.35 o
   0  14   0        1.24        1.23     10.63 o
   1  14   0       11.50       27.17      9.55 o
   2  14   0        1.07       -1.88      8.99 o
   3  14   0       16.88       14.80      8.87 o
   4  14   0        5.01       -5.59     10.81 o
   5  14   0       22.09       26.24     14.06 o
   6  14   0       27.75       37.97     15.56 o
   7  14   0        6.92       -6.36     12.50 o
   0  15   0       13.70       25.08     13.85 o
   1  15   0        0.08        4.22     11.23 o
   2  15   0        0.55       -3.65      8.40 o
   3  15   0        1.76        0.04     12.51 o
   4  15   0        2.96        2.05     12.37 o
  -6 -14   1        1.93        8.40     13.80 o
  -5 -14   1        0.16       18.99     14.45 o
  -4 -14   1        0.00       11.62     13.53 o
  -3 -14   1       15.92        4.41     12.41 o
  -2 -14   1        4.73        7.96      8.64 o
  -1 -14   1        2.02       12.11      8.75 o
   0 -14   1        1.38        0.64     11.04 o
   1 -14   1        2.61        9.08     11.59 o
   2 -14   1        4.51       10.87      9.63 o
  -8 -13   1        0.02       -3.47      8.23 o
  -7 -13   1       33.12       32.33     17.54 o
  -6 -13   1        9.95       13.00     13.08 o
  -5 -13   1        4.10        4.97     11.20 o
  -4 -13   1        5.45        9.97     12.92 o
  -3 -13   1        8.28        5.56     13.83 o
  -2 -13   1       13.67        5.74     10.09 o
  -1 -13   1        1.17        3.36      7.23 o
   0 -13   1        4.05       12.36      7.58 o
   1 -13   1        0.95        0.00      8.90 o
   2 -13   1        3.54       -7.33      7.33 o
   3 -13   1      124.59      122.40     14.29 o
   4 -13   1        9.50        2.91      7.52 o
  -9 -12   1        4.34        3.47     13.00 o
  -8 -12   1        4.43       -3.57      7.17 o
  -7 -12   1        1.00       12.38     10.46 o
  -6 -12   1       22.22       29.75      8.89 o
  -5 -12   1        0.91       -3.54     11.36 o
  -4 -12   1       65.26       76.53     18.53 o
  -3 -12   1       17.43        3.87      7.08 o
  -2 -12   1        5.68       -3.73      6.24 o
  -1 -12   1        3.98        2.06      6.19 o
   0 -12   1       97.71       98.54     11.52 o
   1 -12   1       14.96       15.91      7.66 o
   2 -12   1       67.60       55.76     10.09 o
   3 -12   1        0.05       -2.14      5.46 o
   4 -12   1       14.79       17.72      6.70 o
   5 -12   1       56.17       73.26     13.59 o
   6 -12   1       14.72       11.36      7.13 o
 -10 -11   1       17.33       24.24     17.74 o
  -9 -11   1        9.89       14.23      7.67 o
  -8 -11   1       17.35       11.91      7.63 o
  -7 -11   1        5.72       14.57     10.41 o
  -6 -11   1        0.04        5.78      7.57 o
  -5 -11   1        7.69        7.36      6.56 o
  -4 -11   1      209.56      203.37     11.44 o
  -3 -11   1       20.16       32.67      6.20 o
  -2 -11   1       76.27       86.65     10.47 o
  -1 -11   1        1.83        3.64      7.43 o
   0 -11   1        2.55       -4.54      4.54 o
   1 -11   1       87.14       90.87     12.41 o
   2 -11   1       35.83       45.14     11.56 o
   3 -11   1       19.63        7.94      5.59 o
   4 -11   1       58.44       60.97      8.29 o
   5 -11   1       32.52       43.72      7.74 o
   6 -11   1        2.79       10.68      6.02 o
   7 -11   1       21.94        7.26      7.20 o
 -10 -10   1        1.04        2.22      5.57 o
  -9 -10   1        8.04       10.23      5.70 o
  -8 -10   1        0.09       -3.10      4.77 o
  -7 -10   1       43.31       36.06      6.55 o
  -6 -10   1        0.01        3.99      4.82 o
  -5 -10   1        1.42        5.40      4.68 o
  -4 -10   1      127.99      141.45      9.22 o
  -3 -10   1        3.44        4.32      4.46 o
  -2 -10   1      151.57      157.98     13.58 o
  -1 -10   1        6.20        0.29      3.71 o
   0 -10   1        7.09       11.42      4.82 o
   1 -10   1       21.90       17.20      8.15 o
   2 -10   1      141.27      138.87      9.43 o
   3 -10   1        0.80        0.44      4.59 o
   4 -10   1        2.32        5.95      5.81 o
   5 -10   1        1.69       -4.34      4.34 o
   6 -10   1        7.86        7.05      8.40 o
   7 -10   1        4.35        7.85      7.08 o
   8 -10   1       38.22       30.51      7.57 o
 -11  -9   1       24.97       15.40      7.96 o
 -10  -9   1        0.11       -2.69      4.83 o
  -9  -9   1       43.50       62.84      7.19 o
  -8  -9   1        7.17        0.96      4.46 o
  -7  -9   1       14.13       16.59      5.07 o
  -6  -9   1        9.92        5.56      4.64 o
  -5  -9   1        3.27        1.24      3.53 o
  -4  -9   1       52.94       50.88      5.36 o
  -3  -9   1       60.11       75.78      6.88 o
  -2  -9   1       11.71       12.42      2.92 o
  -1  -9   1        0.04        2.08      2.36 o
   0  -9   1     1159.89     1085.48     17.94 o
   1  -9   1       80.83       92.04      6.41 o
   2  -9   1      180.28      189.33      9.80 o
   3  -9   1        4.83        1.52      3.26 o
   4  -9   1       50.83       50.08      6.27 o
   5  -9   1       59.67       60.80      6.32 o
   6  -9   1       21.95        8.78      4.94 o
   7  -9   1        0.38        6.81      4.48 o
   8  -9   1       13.38       16.82      5.27 o
   9  -9   1        2.16        4.20      4.86 o
 -11  -8   1        6.41        6.79      4.72 o
 -10  -8   1        0.01        4.43      4.32 o
  -9  -8   1       36.30       27.82      5.57 o
  -8  -8   1       12.83       16.57      4.13 o
  -7  -8   1       35.12       27.87      4.55 o
  -6  -8   1       52.97       57.73      9.10 o
  -5  -8   1      368.79      379.50     10.42 o
  -4  -8   1        0.89       -0.32      2.33 o
  -3  -8   1        1.97       -1.17      1.78 o
  -2  -8   1      199.91      206.85      8.40 o
  -1  -8   1      110.42      110.44      4.72 o
   0  -8   1      848.05      844.85     14.64 o
   1  -8   1       36.26       42.07      3.38 o
   2  -8   1       85.36       83.09      4.24 o
   3  -8   1        0.55       -1.24      3.00 o
   4  -8   1      500.17      478.67     12.56 o
   5  -8   1        1.62       -0.15      3.48 o
   6  -8   1       14.73        0.56      4.38 o
   7  -8   1       30.70       32.06      5.32 o
   8  -8   1       25.75       18.82      5.00 o
   9  -8   1        3.76       -0.08      4.44 o
 -12  -7   1       20.65       28.74     10.12 o
 -11  -7   1        6.65        1.81      4.12 o
 -10  -7   1        7.99        5.13      3.60 o
  -9  -7   1       20.82       25.76      4.30 o
  -8  -7   1        4.06        1.30      3.68 o
  -7  -7   1      393.38      403.86     13.46 o
  -6  -7   1        9.56        7.33      2.77 o
  -5  -7   1       20.61       21.32      2.70 o
  -4  -7   1        0.08        0.26      1.74 o
  -3  -7   1       60.28       73.15      3.76 o
  -2  -7   1        4.49        3.68      2.09 o
  -1  -7   1       13.12       13.71      2.18 o
   0  -7   1       71.80       68.62      3.35 o
   1  -7   1      181.56      190.52      6.15 o
   2  -7   1       43.51       35.95      2.95 o
   3  -7   1        9.51        7.93      2.43 o
   4  -7   1      508.95      513.33     11.08 o
   5  -7   1      180.70      170.31      8.01 o
   6  -7   1      415.59      410.33     11.18 o
   7  -7   1      147.87      142.38      6.82 o
   8  -7   1       71.16       60.10      5.81 o
   9  -7   1        3.84       -4.25      4.25 o
  10  -7   1        0.30        1.55      4.25 o
 -12  -6   1       21.04       27.10      9.56 o
 -11  -6   1        0.25        3.04      3.24 o
 -10  -6   1        0.05       -2.75      3.53 o
  -9  -6   1       15.92       18.30      4.24 o
  -8  -6   1        0.01        1.30      3.23 o
  -7  -6   1      470.17      457.71     10.63 o
  -6  -6   1      256.45      243.85      7.30 o
  -5  -6   1        0.06        0.18      1.85 o
  -4  -6   1       27.42       34.84      2.30 o
  -3  -6   1     1731.41     1697.65     20.75 o
  -2  -6   1       60.95       67.27      3.03 o
  -1  -6   1      807.25      895.12     12.99 o
   0  -6   1       12.34       14.55      1.99 o
   1  -6   1      203.96      192.56      5.28 o
   2  -6   1      296.93      329.51      6.56 o
   3  -6   1       60.19       58.38      2.68 o
   4  -6   1       34.34       35.14      2.71 o
   5  -6   1       27.32       27.07      3.08 o
   6  -6   1      527.93      502.62     12.29 o
   7  -6   1       87.92       83.76      5.09 o
   8  -6   1       83.45       97.32      5.55 o
   9  -6   1       32.01       23.40      3.87 o
  10  -6   1        9.39       11.67      4.38 o
  11  -6   1       10.45        6.99      5.56 o
 -12  -5   1       13.65       18.69      4.13 o
 -11  -5   1        1.47        2.28      3.18 o
 -10  -5   1       39.27       38.07      4.39 o
  -9  -5   1       11.63       14.44      2.76 o
  -8  -5   1      126.90      139.99      6.18 o
  -7  -5   1       19.73       22.16      2.79 o
  -6  -5   1        0.14       -1.37      1.53 o
  -5  -5   1       22.56       18.16      2.01 o
  -4  -5   1       22.43       26.29      2.05 o
  -3  -5   1      353.48      296.69      5.08 o
  -2  -5   1       18.40       16.33      1.65 o
  -1  -5   1      163.82      181.28      4.19 o
   0  -5   1     1603.63     1662.20     19.72 o
   1  -5   1        9.00       11.60      1.70 o
   2  -5   1      210.47      222.82      4.39 o
   3  -5   1        1.34       -1.07      1.30 o
   4  -5   1        7.80        9.96      1.87 o
   5  -5   1      228.82      239.83      5.47 o
   6  -5   1      316.05      309.89      7.60 o
   7  -5   1       75.78       72.37      4.00 o
   8  -5   1      750.67      765.98     15.55 o
   9  -5   1        0.10       -2.50      2.50 o
  10  -5   1       19.22       19.77      3.53 o
  11  -5   1        7.62       10.93      3.82 o
 -12  -4   1        0.02       -2.35      3.11 o
 -11  -4   1       14.55       14.51      3.22 o
 -10  -4   1      183.13      186.23      5.70 o
  -9  -4   1       63.14       56.76      3.29 o
  -8  -4   1        0.14       -1.87      1.87 o
  -7  -4   1        8.46        7.57      1.89 o
  -6  -4   1      243.46      256.71      5.21 o
  -5  -4   1      163.33      161.40      4.05 o
  -4  -4   1      808.37      879.70     11.68 o
  -3  -4   1      592.69      674.14      8.88 o
  -2  -4   1     1727.26     1816.32     20.77 o
  -1  -4   1      922.60      911.12     11.51 o
   0  -4   1     3408.69     3513.39     34.74 o
   1  -4   1      826.03      758.99      9.95 o
   2  -4   1      533.60      602.28      7.63 o
   3  -4   1        5.23       -0.07      1.14 o
   4  -4   1      195.68      182.37      4.65 o
   5  -4   1       15.13       16.37      1.83 o
   6  -4   1       34.19       44.19      2.25 o
   7  -4   1       13.85        9.63      2.63 o
   8  -4   1      380.96      374.09      7.57 o
   9  -4   1        3.96        2.27      2.14 o
  10  -4   1       17.01       20.63      3.12 o
  11  -4   1        1.76        5.91      2.74 o
  12  -4   1       59.18       67.80     10.82 o
 -12  -3   1        0.10        4.05      3.52 o
 -11  -3   1        3.33        3.24      2.22 o
 -10  -3   1       44.64       43.51      2.62 o
  -9  -3   1        0.40       -0.72      1.84 o
  -8  -3   1        0.35        0.08      1.57 o
  -7  -3   1      170.76      149.30      6.03 o
  -6  -3   1      170.18      167.36      4.43 o
  -5  -3   1      519.16      552.78      8.17 o
  -4  -3   1        4.69        5.56      1.25 o
  -3  -3   1      230.98      259.50      3.86 o
  -2  -3   1      222.56      224.66      3.86 o
  -1  -3   1     1255.20     1212.84     12.83 o
   0  -3   1     3994.71     3975.39     38.61 o
   1  -3   1    10327.15    10134.30    100.35 o
   2  -3   1      316.65      334.66      4.87 o
   3  -3   1      434.48      400.80      5.77 o
   4  -3   1       36.80       38.30      1.82 o
   5  -3   1      567.02      572.30      7.74 o
   6  -3   1      250.17      259.76      4.89 o
   7  -3   1      174.58      177.24      4.06 o
   8  -3   1       42.76       38.57      2.56 o
   9  -3   1       22.33       27.25      2.46 o
  10  -3   1       67.08       77.54      3.56 o
  11  -3   1        1.62        2.44      2.68 o
  12  -3   1       21.42       24.00      4.30 o
 -12  -2   1        8.20        6.19      2.81 o
 -11  -2   1       20.87       18.51      2.96 o
 -10  -2   1       22.73       26.85      2.84 o
  -9  -2   1      211.29      200.05      4.79 o
  -8  -2   1      308.90      299.24      6.28 o
  -7  -2   1      273.61      258.31     11.02 o
  -6  -2   1      767.69      784.20     12.87 o
  -5  -2   1       23.99       19.24      1.21 o
  -4  -2   1       11.42       15.22      1.20 o
  -3  -2   1       84.10       90.76      2.18 o
  -2  -2   1      344.92      361.14      4.37 o
  -1  -2   1      152.04      171.51      2.76 o
   0  -2   1     2590.78     2546.35     23.78 o
   1  -2   1    14821.35    14558.10    202.64 o
   2  -2   1        0.00        1.35      0.81 o
   3  -2   1      645.41      670.47      8.25 o
   4  -2   1       32.47       37.21      1.55 o
   5  -2   1       42.04       39.02      1.71 o
   6  -2   1      775.37      769.47     10.70 o
   7  -2   1      143.49      140.44      3.25 o
   8  -2   1       26.15       29.37      1.76 o
   9  -2   1       40.10       41.06      2.27 o
  10  -2   1        7.36        9.23      2.05 o
  11  -2   1        0.01        0.36      2.01 o
  12  -2   1        5.24       -0.05      3.19 o
 -10  -1   1       16.85       16.47     11.00 o
  -9  -1   1        8.03       12.44      9.11 o
  -8  -1   1       25.99       30.78     10.09 o
  -7  -1   1      195.47      187.51      5.58 o
  -6  -1   1      123.15      116.53      4.20 o
  -5  -1   1       67.92       66.03      3.22 o
  -4  -1   1      849.71      827.54     17.36 o
  -3  -1   1        1.14       -0.62      0.62 o
  -2  -1   1      427.75      441.91      5.15 o
  -1  -1   1      851.15      787.81      7.41 o
   0  -1   1     1867.05     1798.96     18.47 o
   1  -1   1     1695.67     1744.39     15.20 o
   2  -1   1       29.15       30.43      1.19 o
   3  -1   1     2810.82     2814.49     32.14 o
   4  -1   1      102.28      108.10      3.31 o
   5  -1   1     1001.88      938.11     19.87 o
   6  -1   1        0.76        0.63      1.64 o
   7  -1   1      504.17      487.98     11.78 o
   8  -1   1      253.73      239.74      9.29 o
   9  -1   1        2.28        2.88      7.33 o
  10  -1   1        9.12       -1.14      7.67 o
  11  -1   1        3.00        0.44      3.14 o
  12  -1   1        4.16        8.02      3.67 o
 -12   0   1        1.38        9.63     11.73 o
 -11   0   1       14.60       -4.75      9.99 o
 -10   0   1        5.19       18.03      9.83 o
  -9   0   1       97.65       79.68     14.96 o
  -8   0   1      205.76      200.90     19.59 o
  -7   0   1       65.05       63.78     11.22 o
  -6   0   1      698.39      639.04     32.66 o
  -5   0   1       10.85        6.87      5.47 o
  -4   0   1     1632.90     1600.03     31.67 o
  -3   0   1      206.81      177.25      6.76 o
  -2   0   1       30.25       17.59      1.33 o
  -1   0   1       46.89       30.78      1.10 o
   1   0   1     1296.34     1247.05     15.47 o
   2   0   1      805.52      819.53     10.06 o
   3   0   1      364.80      363.76      8.23 o
   4   0   1      564.94      566.28     12.22 o
   5   0   1     1578.08     1656.74     32.80 o
   6   0   1        1.46       -0.93      5.22 o
   7   0   1      489.00      401.51     25.52 o
   8   0   1      141.41      132.04     15.92 o
   9   0   1      217.60      186.15     19.95 o
  10   0   1        9.62       18.85     10.77 o
  11   0   1        0.02       10.77      9.84 o
  12   0   1        0.66       13.74     11.64 o
 -12   1   1       18.52       19.80     12.34 o
 -11   1   1      117.86      131.11     20.67 o
 -10   1   1        0.09       -7.08      7.08 o
  -9   1   1        6.57       10.88      9.56 o
  -8   1   1      139.65      135.56     16.54 o
  -7   1   1       89.45       94.34     13.25 o
  -6   1   1      413.72      406.12     24.66 o
  -5   1   1       17.42       15.43      1.56 o
  -4   1   1      918.63      943.19     21.31 o
  -3   1   1      231.19      193.40      5.11 o
  -2   1   1      563.05      549.99      8.18 o
  -1   1   1        9.54        8.13      0.51 o
   1   1   1      217.64      230.72      3.66 o
   2   1   1     3150.80     3139.21     34.13 o
   3   1   1     3065.59     3144.76     51.82 o
   4   1   1       41.35       46.98      2.52 o
   5   1   1      387.16      419.18     16.95 o
   6   1   1      296.60      307.61      7.66 o
   7   1   1      161.37      150.96      9.15 o
   8   1   1       79.71       66.10     12.57 o
   9   1   1      543.29      585.47     35.75 o
  10   1   1        3.24        8.46      9.56 o
 -12   2   1        3.55        5.34     11.36 o
 -11   2   1       79.49       71.94      5.76 o
 -10   2   1        5.72        3.73      2.96 o
  -9   2   1       30.01       43.46     11.89 o
  -8   2   1        4.53        4.52      4.87 o
  -7   2   1      628.17      585.42     14.42 o
  -6   2   1       58.96       62.72      5.05 o
  -5   2   1       86.80       78.37      3.78 o
  -4   2   1        4.88       -0.92      0.92 o
  -3   2   1       32.43       37.73      1.25 o
  -2   2   1    17174.42    17286.25    258.73 o
  -1   2   1     2262.97     2211.95     19.71 o
   0   2   1      558.65      488.20      5.39 o
   1   2   1     8278.96     8015.68     89.32 o
   2   2   1     8041.46     7957.63    102.82 o
   3   2   1      144.62      165.64      2.74 o
   4   2   1      290.05      310.69      5.10 o
   5   2   1      420.80      439.41     11.06 o
   6   2   1        0.30        0.54      1.63 o
   7   2   1        0.20       -1.16      1.64 o
   8   2   1       14.71       13.52      2.34 o
 -12   3   1        5.44        7.52      5.32 o
 -11   3   1       81.45       94.94      4.25 o
 -10   3   1        1.40        2.96      2.63 o
  -9   3   1       60.41       63.60      2.71 o
  -8   3   1        1.46        2.12      1.40 o
  -7   3   1      820.03      799.21     11.37 o
  -6   3   1       53.15       54.47      2.91 o
  -5   3   1        1.59        1.60      1.17 o
  -4   3   1      445.90      496.03      6.93 o
  -3   3   1       24.75       24.27      1.45 o
  -2   3   1      119.66      129.50      2.50 o
  -1   3   1    11128.14    10835.78     97.65 o
   0   3   1     4350.13     4238.34     40.73 o
   1   3   1      927.99      970.04     10.79 o
   2   3   1    15154.50    14565.56    217.60 o
   3   3   1      487.62      496.68      5.71 o
   4   3   1      516.24      575.22      8.93 o
   5   3   1      481.60      471.02      6.86 o
   6   3   1        4.32        1.87      1.39 o
   7   3   1       29.85       33.22      1.67 o
   8   3   1       26.57       31.24      1.72 o
   9   3   1        8.83        6.63      1.50 o
  10   3   1       20.22       23.48      2.06 o
  11   3   1      101.87      106.36      4.03 o
  12   3   1        0.12        0.30      1.98 o
  13   3   1       17.20       24.01      6.03 o
 -11   4   1       10.34        3.99      3.75 o
 -10   4   1       10.22       11.39      2.62 o
  -9   4   1      180.91      178.05      5.76 o
  -8   4   1       50.37       48.48      2.91 o
  -7   4   1       24.91       28.02      2.25 o
  -6   4   1      306.63      303.15      6.01 o
  -5   4   1      824.58      810.11     13.38 o
  -4   4   1       98.03       97.59      2.89 o
  -3   4   1       75.06       71.98      2.99 o
  -2   4   1     1060.33     1158.68     12.42 o
  -1   4   1      184.22      166.10      3.27 o
   0   4   1       98.94      122.16      2.90 o
   1   4   1      347.87      345.19      4.62 o
   2   4   1     3997.96     4071.42     41.39 o
   3   4   1       14.35       21.07      1.46 o
   4   4   1        0.25        0.82      0.96 o
   5   4   1      698.83      668.43      9.79 o
   6   4   1       69.81       65.45      2.36 o
   7   4   1        2.95        3.08      1.46 o
   8   4   1      634.00      630.42     10.29 o
   9   4   1       21.33       23.05      2.32 o
  10   4   1        8.46        8.80      2.07 o
  11   4   1       10.56       13.04      2.30 o
  12   4   1        5.32        1.96      3.87 o
  13   4   1       19.55       26.81      6.84 o
 -11   5   1        5.15        4.19      5.48 o
 -10   5   1        1.36        1.11      2.70 o
  -9   5   1       70.77       75.75      4.40 o
  -8   5   1        0.94       -0.57      2.31 o
  -7   5   1      145.29      138.89      5.40 o
  -6   5   1        0.51        0.13      2.07 o
  -5   5   1     1195.00     1167.10     16.77 o
  -4   5   1      456.02      431.95      8.06 o
  -3   5   1      314.87      357.48      6.40 o
  -2   5   1       25.61       31.48      1.73 o
  -1   5   1       17.70       25.73      1.66 o
   0   5   1      651.08      735.23      9.82 o
   1   5   1     1186.41     1179.99     13.02 o
   2   5   1      416.78      432.69      6.67 o
   3   5   1      370.67      399.05      5.89 o
   4   5   1     2173.99     2232.84     25.11 o
   5   5   1      145.02      159.76      6.52 o
   6   5   1      363.05      360.14      8.96 o
   7   5   1        6.49        4.89      1.86 o
   8   5   1      224.51      214.35      6.13 o
   9   5   1      156.20      154.08      5.90 o
  10   5   1        1.35        0.95      2.18 o
  11   5   1        7.16        4.37      3.09 o
  12   5   1        0.93       -0.51      3.05 o
  13   5   1        1.19       -0.16      4.44 o
 -10   6   1        0.02       -0.20      3.03 o
  -9   6   1       36.62       34.92      3.90 o
  -8   6   1       47.63       40.80      4.00 o
  -7   6   1       46.45       41.85      3.77 o
  -6   6   1        0.04        0.92      2.14 o
  -5   6   1      582.19      581.86     10.31 o
  -4   6   1      124.03      125.65      6.30 o
  -3   6   1      441.84      437.94      7.84 o
  -2   6   1        6.75       13.95      1.75 o
  -1   6   1      407.38      422.07      6.95 o
   0   6   1      435.66      464.39      7.35 o
   1   6   1      399.03      433.26     10.33 o
   2   6   1       19.74       11.29      1.67 o
   3   6   1      693.99      721.20     10.06 o
   4   6   1      617.60      594.78      8.69 o
   5   6   1      478.61      484.78      8.69 o
   6   6   1      324.63      311.68      7.22 o
   7   6   1      544.16      543.99      9.93 o
   8   6   1        8.31        6.77      2.48 o
   9   6   1        0.52       -2.13      2.35 o
  10   6   1       72.02       71.54      4.79 o
  11   6   1       14.99       18.75      4.99 o
  12   6   1        1.15       -0.58      3.02 o
  13   6   1        2.41       -1.60      7.30 o
 -10   7   1        9.97       14.90      5.18 o
  -9   7   1        7.26        5.63      3.47 o
  -8   7   1        7.50        8.55      3.21 o
  -7   7   1       28.98       26.70      4.15 o
  -6   7   1      381.81      377.85     10.38 o
  -5   7   1       38.38       41.92      3.99 o
  -4   7   1      121.09      122.77      4.69 o
  -3   7   1      467.68      478.45      8.99 o
  -2   7   1      289.39      282.68      6.10 o
  -1   7   1      104.03      101.72      5.12 o
   0   7   1      116.96      121.36      4.15 o
   1   7   1      485.71      492.11      8.56 o
   2   7   1       68.52       65.74      3.08 o
   3   7   1      300.92      305.02      6.86 o
   4   7   1        6.49        5.50      2.20 o
   5   7   1      151.09      145.84      5.06 o
   6   7   1       18.41       25.34      2.75 o
   7   7   1        8.52        5.34      2.61 o
   8   7   1        0.15       -2.63      2.63 o
   9   7   1        4.03        0.28      2.93 o
  10   7   1       42.16       50.44      4.69 o
  11   7   1       17.37       20.23      4.59 o
  12   7   1        2.82        7.01      4.61 o
  -9   8   1       20.02       19.15      4.87 o
  -8   8   1       37.94       44.44      7.10 o
  -7   8   1      171.44      179.98      7.77 o
  -6   8   1       17.02       20.01      3.79 o
  -5   8   1       17.01       16.26      4.87 o
  -4   8   1        0.20       -2.68      2.68 o
  -3   8   1      184.29      183.28      6.45 o
  -2   8   1      465.48      473.44      8.85 o
  -1   8   1       51.58       47.66      3.28 o
   0   8   1      146.25      156.57      6.45 o
   1   8   1       12.70        6.60      2.07 o
   2   8   1       79.04       85.56      3.73 o
   3   8   1      328.80      349.85      7.73 o
   4   8   1      187.53      176.54      5.11 o
   5   8   1      171.01      181.28      6.90 o
   6   8   1        1.99        0.10      3.30 o
   7   8   1        1.09        4.37      3.11 o
   8   8   1        7.06        5.97      3.18 o
   9   8   1        0.88        0.46      3.13 o
  10   8   1        2.64        1.34      3.46 o
  11   8   1       12.37        3.60      5.05 o
  12   8   1       25.43       21.77      5.49 o
  -9   9   1       25.59       23.25      5.69 o
  -8   9   1       61.27       61.70      6.62 o
  -7   9   1       54.24       56.28      6.37 o
  -6   9   1       20.86       14.66      4.78 o
  -5   9   1       46.04       38.37      5.31 o
  -4   9   1      115.61      115.83      6.48 o
  -3   9   1      166.83      166.52      6.60 o
  -2   9   1        9.22        7.23      3.15 o
  -1   9   1       18.91       15.24      3.92 o
   0   9   1       32.46       32.32      3.06 o
   1   9   1       39.48       40.96      3.26 o
   2   9   1      101.83      103.80      4.36 o
   3   9   1      118.67      110.23      4.76 o
   4   9   1       30.68       40.83      3.68 o
   5   9   1        0.45       -0.40      2.66 o
   6   9   1       89.29       90.82      5.49 o
   7   9   1        0.63       -1.71      4.00 o
   8   9   1        0.04       -3.83      3.83 o
   9   9   1       35.33       43.50      6.13 o
  10   9   1        2.82        5.06      4.57 o
  11   9   1       18.26       16.30      5.37 o
  12   9   1        6.35       12.99     10.36 o
  -8  10   1       10.28        8.39      5.33 o
  -7  10   1       24.07       33.21      6.51 o
  -6  10   1       86.25       86.18      9.85 o
  -5  10   1        6.03        9.61      4.48 o
  -4  10   1       39.95       44.53      6.57 o
  -3  10   1      142.90      138.90     12.30 o
  -2  10   1        0.04       -1.98      3.62 o
  -1  10   1       12.97       11.08      3.92 o
   0  10   1        1.69        4.86      3.66 o
   1  10   1       21.30       39.87      5.93 o
   2  10   1       15.63       20.25      3.70 o
   3  10   1       51.08       54.99      6.89 o
   4  10   1        7.31        1.96      3.38 o
   5  10   1      137.32      142.94      8.56 o
   6  10   1      174.47      164.11      9.80 o
   7  10   1       22.04       20.20      5.37 o
   8  10   1       28.48       26.06      5.78 o
   9  10   1       36.75       37.89      6.45 o
  10  10   1       25.05       24.65      5.94 o
  11  10   1        1.94       10.90      5.59 o
  -7  11   1        0.23       -4.93      4.93 o
  -6  11   1        9.01        4.52      6.63 o
  -5  11   1       32.41       35.41      7.25 o
  -4  11   1       56.14       45.71      7.43 o
  -3  11   1        9.35       12.27      5.42 o
  -2  11   1       40.02       28.68     21.98 o
  -1  11   1        1.94       -4.02      4.02 o
   0  11   1        7.19        7.65      4.75 o
   1  11   1        0.20       -1.45      7.07 o
   2  11   1       59.68       48.50      6.73 o
   3  11   1        2.67        0.72      4.44 o
   4  11   1       50.27       52.51      7.00 o
   5  11   1        0.30       -3.72      3.72 o
   6  11   1      184.75      176.37     13.09 o
   7  11   1       21.01       18.22      6.71 o
   8  11   1       10.59       17.88      7.02 o
   9  11   1        0.10        6.61      6.45 o
  10  11   1        0.02        0.29      6.72 o
  11  11   1        2.44        6.15      8.48 o
  -6  12   1        0.21       -3.18      5.83 o
  -5  12   1       29.74       23.58      7.77 o
  -4  12   1        5.09        1.87      5.81 o
  -3  12   1        1.48       -0.12      5.53 o
  -2  12   1      151.04      151.45     13.59 o
  -1  12   1       53.29       50.08      7.59 o
   0  12   1        1.17        4.62      5.08 o
   1  12   1       22.04       25.00      7.91 o
   2  12   1        0.44       -5.19      5.30 o
   3  12   1       97.65       89.87     10.61 o
   4  12   1       48.34       54.51      9.85 o
   5  12   1        9.54        8.31      6.93 o
   6  12   1        1.39        2.34      6.73 o
   7  12   1       14.91        6.63      6.97 o
   8  12   1       14.27        9.22      6.94 o
   9  12   1        0.06       -2.68      8.25 o
  10  12   1        0.00       -8.42     11.58 o
  -5  13   1        5.49        0.13      6.42 o
  -4  13   1       26.01       19.55      7.54 o
  -3  13   1       18.65       12.57      6.99 o
  -2  13   1        8.13        4.83      7.12 o
  -1  13   1      188.42      209.36     21.94 o
   0  13   1       20.76        9.55     10.65 o
   1  13   1       19.34       26.39      8.29 o
   2  13   1        1.06       -0.34      6.21 o
   3  13   1       10.08        7.17      7.20 o
   4  13   1        0.01       -2.55      6.32 o
   5  13   1        4.31        5.17     10.18 o
   6  13   1        4.32        4.03      7.29 o
   7  13   1        7.42        8.67      8.49 o
   8  13   1        1.48        2.98      7.67 o
   9  13   1        7.25       -0.46      7.78 o
  -3  14   1        9.45       22.59      9.99 o
  -2  14   1       15.92        2.82      8.72 o
  -1  14   1        7.41       10.08     11.13 o
   0  14   1       23.82       -4.45      9.13 o
   1  14   1       50.84       53.45     11.00 o
   2  14   1        0.62       -0.98      9.26 o
   3  14   1        0.51       -6.77      6.77 o
   4  14   1        6.64       -7.26     11.20 o
   5  14   1        9.74       17.57     12.85 o
   6  14   1        6.27       -5.43     12.00 o
   7  14   1        0.63        7.08     11.57 o
   8  14   1        4.32        8.44     13.11 o
  -1  15   1        3.14       -3.44     11.27 o
   0  15   1        2.15       -4.86     11.43 o
   1  15   1       26.02        9.10     11.98 o
   2  15   1        5.62        8.03     12.87 o
   3  15   1        2.23       -1.21     13.80 o
   4  15   1        8.33        1.58     13.51 o
   5  15   1       11.96       36.65     16.50 o
   6  15   1       25.05       32.85     15.42 o
  -5 -14   2        2.98       -5.71     11.50 o
  -4 -14   2        1.60       -6.05     11.93 o
  -3 -14   2        8.70        8.22     14.06 o
  -2 -14   2       14.73       16.00     15.26 o
  -1 -14   2        2.06       14.03     12.10 o
   0 -14   2        1.20        4.79     12.05 o
   1 -14   2        5.05        8.06     12.35 o
  -7 -13   2        0.02       11.11     12.91 o
  -6 -13   2        3.33       -4.82     12.57 o
  -5 -13   2       12.14       14.53     13.00 o
  -4 -13   2       20.81       20.67     13.81 o
  -3 -13   2       81.31       83.95     17.79 o
  -2 -13   2        9.35        6.90      8.13 o
  -1 -13   2        4.08        1.56      7.69 o
   0 -13   2       13.54       11.66     10.70 o
   1 -13   2        9.73       10.97     11.54 o
   2 -13   2        0.00       -6.08      9.13 o
   3 -13   2       37.62       12.94     24.27 o
   4 -13   2        2.08       -6.09     10.50 o
  -8 -12   2        3.53       13.40      8.65 o
  -7 -12   2        7.41       -7.35      7.35 o
  -6 -12   2       11.79       20.74      8.54 o
  -5 -12   2        2.69        5.77      7.48 o
  -4 -12   2        7.53       16.68     11.14 o
  -3 -12   2       34.25       26.75      8.82 o
  -2 -12   2        0.49       -4.95     16.26 o
  -1 -12   2        1.79        1.52      6.78 o
   0 -12   2       36.10       20.35     10.98 o
   1 -12   2       41.65       49.56     13.25 o
   2 -12   2        5.77       -3.69      7.07 o
   3 -12   2       12.51       13.44      6.63 o
   4 -12   2        6.51        4.54      6.23 o
   5 -12   2       21.80       28.60      7.99 o
  -9 -11   2       10.09        1.31      7.31 o
  -8 -11   2        0.76       -1.47      7.08 o
  -7 -11   2        3.46       -2.73      6.58 o
  -6 -11   2        7.75       22.00     18.40 o
  -5 -11   2        2.58        1.24      6.94 o
  -4 -11   2       40.17       57.61     10.93 o
  -3 -11   2        1.20        3.79      5.13 o
  -2 -11   2       14.02       20.45     10.83 o
  -1 -11   2       21.26       15.83      7.08 o
   0 -11   2       22.26       18.51      7.14 o
   1 -11   2      149.52      153.83     10.70 o
   2 -11   2       13.89        9.43      6.36 o
   3 -11   2       57.82       55.39      8.04 o
   4 -11   2        1.41       -0.56      5.41 o
   5 -11   2       24.57       34.68      7.19 o
   6 -11   2        0.00        2.67      6.00 o
 -10 -10   2        2.04       -1.36      6.71 o
  -9 -10   2        1.53       -1.69      6.21 o
  -8 -10   2       36.17       27.57      8.20 o
  -7 -10   2       13.95       19.99      7.58 o
  -6 -10   2        0.20        1.67      5.89 o
  -5 -10   2       34.73       38.88      8.27 o
  -4 -10   2      104.82      107.96      8.70 o
  -3 -10   2       14.12       -0.22      4.32 o
  -2 -10   2      175.54      198.19     10.99 o
  -1 -10   2      316.13      292.96     27.37 o
   0 -10   2      132.95      131.00      9.37 o
   1 -10   2        5.90       11.44      5.07 o
   2 -10   2      132.94      123.46      9.41 o
   3 -10   2       69.41       61.68      7.66 o
   4 -10   2       24.46       13.55      5.60 o
   5 -10   2      154.34      162.78     18.11 o
   6 -10   2        1.53        1.40      8.71 o
   7 -10   2       32.27       30.84      7.15 o
   8 -10   2       29.93       28.06      8.96 o
 -10  -9   2        1.35        3.71      6.13 o
  -9  -9   2       17.61       22.39      5.99 o
  -8  -9   2        1.30       -4.41      4.41 o
  -7  -9   2        4.41        6.89      6.67 o
  -6  -9   2       34.14       17.06      5.35 o
  -5  -9   2       16.42       18.82      5.35 o
  -4  -9   2       84.29       81.49     11.56 o
  -3  -9   2        0.85        0.85      3.38 o
  -2  -9   2      160.09      173.74      9.90 o
  -1  -9   2        0.31        1.76      3.68 o
   0  -9   2       54.09       62.72      5.80 o
   1  -9   2       37.13       42.44      5.37 o
   2  -9   2        0.59        0.84      3.69 o
   3  -9   2        2.68        1.03      3.30 o
   4  -9   2        6.67        9.79      4.74 o
   5  -9   2      162.91      179.72     11.66 o
   6  -9   2        6.82        4.49      4.43 o
   7  -9   2       42.68       59.73      6.84 o
   8  -9   2       16.87        8.98      5.17 o
 -11  -8   2       33.74       35.86      6.58 o
 -10  -8   2       18.43       15.59      6.81 o
  -9  -8   2       49.12       53.00      6.63 o
  -8  -8   2       13.50        4.63      4.41 o
  -7  -8   2        1.43       -2.27      3.80 o
  -6  -8   2       21.32       29.16      4.79 o
  -5  -8   2      172.28      168.31      7.12 o
  -4  -8   2        2.88        0.89      3.52 o
  -3  -8   2        0.26       -1.70      1.98 o
  -2  -8   2      235.48      232.18      6.72 o
  -1  -8   2       73.20       72.20      3.95 o
   0  -8   2       50.82       51.62      4.67 o
   1  -8   2        5.82        2.16      2.47 o
   2  -8   2        2.73        0.20      2.73 o
   3  -8   2        0.95        5.07      3.01 o
   4  -8   2       97.32       82.72      7.49 o
   5  -8   2        8.15        7.65      4.54 o
   6  -8   2       31.74       24.73      4.86 o
   7  -8   2       49.52       59.81      7.26 o
   8  -8   2       36.43       45.12     10.55 o
   9  -8   2      123.40      117.68      9.78 o
 -11  -7   2       19.67       27.88     10.48 o
 -10  -7   2        7.33        4.69      4.47 o
  -9  -7   2       60.21       60.49      5.55 o
  -8  -7   2        4.79        9.07      3.79 o
  -7  -7   2       49.09       58.95      5.32 o
  -6  -7   2       31.85       43.10      7.02 o
  -5  -7   2        1.06       -1.76      2.41 o
  -4  -7   2      102.01      113.43      4.23 o
  -3  -7   2        3.73        7.40      2.19 o
  -2  -7   2      498.78      495.93      9.16 o
  -1  -7   2      257.62      284.62      6.68 o
   0  -7   2       88.83       88.47      3.89 o
   1  -7   2      138.15      141.21      5.59 o
   2  -7   2      106.55      103.24      4.16 o
   3  -7   2      128.07      115.12      4.76 o
   4  -7   2       74.06       73.19      4.51 o
   5  -7   2        7.26        5.40      3.01 o
   6  -7   2       25.39       14.85      3.60 o
   7  -7   2       31.27       39.26      4.54 o
   8  -7   2        2.36        7.56      3.91 o
   9  -7   2       27.76       16.40      4.78 o
  10  -7   2        0.61        2.06      5.01 o
 -12  -6   2        1.68        6.65      7.19 o
 -11  -6   2        1.70        7.56      3.77 o
 -10  -6   2        1.89        0.22      3.19 o
  -9  -6   2       78.18       80.67      9.19 o
  -8  -6   2        0.01        7.63      3.51 o
  -7  -6   2      176.87      178.42      7.37 o
  -6  -6   2       78.94       79.53      4.09 o
  -5  -6   2       17.06       18.64      2.50 o
  -4  -6   2        0.03       -0.67      1.53 o
  -3  -6   2      112.59      116.82      3.96 o
  -2  -6   2       39.43       48.07      2.86 o
  -1  -6   2        1.96        0.48      1.64 o
   0  -6   2        0.75        2.04      1.81 o
   1  -6   2      873.78      869.84     13.00 o
   2  -6   2      691.40      660.77     14.86 o
   3  -6   2       56.26       70.85      3.16 o
   4  -6   2       77.08       78.52      3.66 o
   5  -6   2      175.52      188.13      7.09 o
   6  -6   2      132.30      124.33      5.93 o
   7  -6   2       23.16       26.27      5.27 o
   8  -6   2       55.52       54.16      4.77 o
   9  -6   2       77.95       93.61      6.85 o
  10  -6   2        0.32       -0.70      3.68 o
  11  -6   2       19.36       15.18      5.34 o
 -12  -5   2        2.89        4.38      3.93 o
 -11  -5   2        3.71        1.94      3.22 o
 -10  -5   2        4.65        2.53      3.03 o
  -9  -5   2      145.76      146.37      6.51 o
  -8  -5   2      139.83      127.61      5.33 o
  -7  -5   2      206.13      216.58      8.88 o
  -6  -5   2       30.64       36.29      2.95 o
  -5  -5   2       98.48       95.52      3.65 o
  -4  -5   2        2.46        3.48      1.55 o
  -3  -5   2      981.58     1003.88     13.14 o
  -2  -5   2      172.88      167.87      4.11 o
  -1  -5   2      841.58      866.70     11.75 o
   0  -5   2      564.09      552.08      8.97 o
   1  -5   2      493.46      538.90      8.83 o
   2  -5   2      790.07      788.61     10.40 o
   3  -5   2      129.69      130.40      3.66 o
   4  -5   2      231.45      215.07      5.33 o
   5  -5   2       88.15      100.97      4.14 o
   6  -5   2      217.50      206.58      6.37 o
   7  -5   2        2.10       -1.93      2.95 o
   8  -5   2       34.57       36.08      3.89 o
   9  -5   2        8.77        3.86      2.93 o
  10  -5   2        2.33        1.58      3.00 o
  11  -5   2        1.74       -0.74      3.68 o
 -12  -4   2        0.00        5.40      4.64 o
 -11  -4   2        2.36        0.03      2.66 o
 -10  -4   2       17.61       23.00      3.27 o
  -9  -4   2       22.83       26.86      2.89 o
  -8  -4   2        0.36       -2.34      2.34 o
  -7  -4   2        4.28        3.30      2.08 o
  -6  -4   2        1.84        0.98      1.60 o
  -5  -4   2      629.55      615.70     11.62 o
  -4  -4   2       12.98        8.30      1.68 o
  -3  -4   2      419.19      414.81      6.08 o
  -2  -4   2      829.35      871.31     11.31 o
  -1  -4   2       45.89       41.91      3.40 o
   0  -4   2        3.78       -0.50      1.25 o
   1  -4   2        0.30        2.32      1.17 o
   2  -4   2      674.16      725.01      8.94 o
   3  -4   2      654.33      668.08      8.83 o
   4  -4   2      292.40      260.34      5.47 o
   5  -4   2       51.51       49.22      2.59 o
   6  -4   2      296.25      285.90      5.60 o
   7  -4   2       49.59       48.59      3.17 o
   8  -4   2      109.45      106.47      4.22 o
   9  -4   2       55.01       64.10      4.29 o
  10  -4   2        0.20        2.68      2.65 o
  11  -4   2        1.83        1.32      2.89 o
  12  -4   2        0.00        3.42     11.18 o
 -12  -3   2        0.31        6.42      4.29 o
 -11  -3   2        0.05        0.50      2.21 o
 -10  -3   2       97.82       98.01      4.24 o
  -9  -3   2       43.95       43.78      2.91 o
  -8  -3   2        5.30        3.63      2.12 o
  -7  -3   2      278.26      291.10      6.65 o
  -6  -3   2       47.19       54.60      2.45 o
  -5  -3   2      720.00      715.24     11.31 o
  -4  -3   2     1226.92     1252.46     18.19 o
  -3  -3   2        3.21        1.13      1.00 o
  -2  -3   2      244.38      272.33      4.38 o
  -1  -3   2     4310.28     4168.89     42.46 o
   0  -3   2      183.12      184.49      3.33 o
   1  -3   2     1546.12     1582.17     17.37 o
   2  -3   2       60.35       56.29      1.94 o
   3  -3   2       90.69       94.22      2.89 o
   4  -3   2       36.05       38.19      2.84 o
   5  -3   2        0.03       -1.06      1.25 o
   6  -3   2      302.15      306.54      5.31 o
   7  -3   2        4.16        3.91      1.73 o
   8  -3   2      232.68      220.85      5.41 o
   9  -3   2       61.14       58.75      3.14 o
  10  -3   2       64.41       63.86      6.35 o
  11  -3   2       11.00       10.44      3.91 o
  12  -3   2        5.72        7.61      4.03 o
 -12  -2   2       60.13       68.03      7.22 o
 -11  -2   2       18.46       21.02      2.57 o
 -10  -2   2       47.29       45.41      3.76 o
  -9  -2   2      227.01      229.48      6.71 o
  -8  -2   2        0.84        0.22      1.48 o
  -7  -2   2      318.64      306.58      5.61 o
  -6  -2   2      496.69      526.73      8.36 o
  -5  -2   2      138.49      156.07      3.26 o
  -4  -2   2      826.31      865.84     12.67 o
  -3  -2   2       63.04       51.64      1.74 o
  -2  -2   2      139.71      136.04      2.46 o
  -1  -2   2     5429.20     5485.89     52.39 o
   0  -2   2     1970.55     1999.54     19.19 o
   1  -2   2      475.57      454.90      5.24 o
   2  -2   2     1741.46     1734.73     16.23 o
   3  -2   2      129.99      115.57      2.30 o
   4  -2   2      452.82      547.77      7.36 o
   5  -2   2       30.63       33.24      1.64 o
   6  -2   2        0.20        0.49      1.27 o
   7  -2   2      105.42      109.31      3.34 o
   8  -2   2      137.94      132.89      3.75 o
   9  -2   2        8.50        8.74      1.97 o
  10  -2   2      112.57      115.93      4.05 o
  11  -2   2        2.10        2.42      1.99 o
  12  -2   2        0.51        2.69      3.52 o
 -11  -1   2      140.49      143.95      8.99 o
 -10  -1   2        6.98        8.32      6.37 o
  -9  -1   2       37.51       31.81      6.76 o
  -8  -1   2      454.73      429.24      9.09 o
  -7  -1   2      165.74      149.22      3.73 o
  -6  -1   2      102.33       87.84      2.75 o
  -5  -1   2      314.46      305.34      5.89 o
  -4  -1   2        3.71        1.12      0.81 o
  -3  -1   2     2077.71     2141.08     23.36 o
  -2  -1   2     2765.70     2748.88     26.78 o
  -1  -1   2        0.43        1.17      0.74 o
   0  -1   2     1147.57     1176.85     12.05 o
   1  -1   2     6468.88     6435.04     52.61 o
   2  -1   2     1553.83     1632.60     14.03 o
   3  -1   2     1274.96     1245.82     12.67 o
   4  -1   2      100.54      135.34      2.80 o
   5  -1   2       15.81       20.66      1.46 o
   6  -1   2      666.00      685.26      9.63 o
   7  -1   2       17.57       17.53      1.59 o
   8  -1   2        1.06        1.04      1.28 o
   9  -1   2       27.54       26.80      2.11 o
  10  -1   2      197.78      186.12      4.47 o
  11  -1   2       19.95       23.85      5.08 o
  12  -1   2       16.21       17.18      2.83 o
 -12   0   2        4.36       -1.01      9.83 o
 -11   0   2       47.61       52.16     15.51 o
 -10   0   2       36.29       40.27     13.25 o
  -9   0   2       22.43       35.09     12.55 o
  -8   0   2     1272.94     1293.23     59.76 o
  -7   0   2      193.42      194.74      9.27 o
  -6   0   2      494.93      471.53     11.29 o
  -5   0   2      463.55      504.56     11.77 o
  -4   0   2      476.49      507.39     31.47 o
  -3   0   2        6.44        5.65      1.30 o
  -2   0   2      110.94      130.51      2.22 o
  -1   0   2       45.99       40.03      1.24 o
   0   0   2       98.97       99.87      1.61 o
   1   0   2     4245.12     4122.11     32.84 o
   2   0   2     2062.62     2007.76     17.46 o
   3   0   2      868.81      901.62      9.91 o
   4   0   2      452.38      425.45      5.29 o
   5   0   2        2.28       11.79      1.74 o
   6   0   2      186.30      206.23      4.80 o
   7   0   2        8.39        8.30      1.54 o
   8   0   2       92.23      104.45      7.38 o
   9   0   2       67.07       66.67      3.56 o
  10   0   2       39.94       37.43      3.02 o
  11   0   2        8.62        6.83      2.50 o
  12   0   2       10.70       10.43      4.93 o
  13   0   2        6.65       12.16      4.81 o
 -12   1   2        0.00       15.11     12.30 o
 -11   1   2        5.23       -7.73      7.73 o
 -10   1   2      109.02      127.60     19.76 o
  -9   1   2      175.24      177.60     20.32 o
  -8   1   2       34.40       40.93     11.27 o
  -7   1   2       38.52       36.45      3.39 o
  -6   1   2     1288.32     1235.76     25.66 o
  -5   1   2     1023.09     1009.58     21.24 o
  -4   1   2      471.54      478.91     11.09 o
  -3   1   2       36.87       36.13      2.03 o
  -2   1   2      524.74      537.48      6.20 o
  -1   1   2    19754.80    20384.15    177.65 o
   0   1   2       37.29       29.97      0.92 o
   1   1   2      257.12      246.56      3.03 o
   2   1   2     2328.14     2336.37     20.80 o
   3   1   2    14833.74    14803.98    147.73 o
   4   1   2        4.22        0.04      0.79 o
   5   1   2        0.70        8.95      1.27 o
   6   1   2       23.11       18.86      4.77 o
   7   1   2      326.56      363.89      9.46 o
   8   1   2      556.51      574.04     16.70 o
   9   1   2       61.53       66.91      4.42 o
  10   1   2       20.24       11.50      3.01 o
  11   1   2        7.49        3.49      2.13 o
  12   1   2       18.28       18.09      4.25 o
 -12   2   2       43.92       32.44     14.78 o
 -11   2   2       42.37       46.93      6.00 o
 -10   2   2        7.43        0.45      2.18 o
  -9   2   2        1.21       -2.48      2.63 o
  -8   2   2       14.49       19.66      5.36 o
  -7   2   2      178.64      165.00      6.60 o
  -6   2   2       74.58       64.82      4.22 o
  -5   2   2       55.83       61.64      2.25 o
  -4   2   2      643.63      633.01     11.99 o
  -3   2   2      437.91      445.19      5.75 o
  -2   2   2      921.77      972.29     10.55 o
  -1   2   2     3214.14     3212.52     29.52 o
   0   2   2      422.16      394.12      4.26 o
   1   2   2     2792.88     2670.06     25.86 o
   2   2   2     4673.70     4716.00     42.95 o
   3   2   2       46.72       45.91      1.36 o
   4   2   2       90.14       95.55      2.12 o
   5   2   2       65.69       42.08      1.54 o
   6   2   2      596.78      590.99     11.40 o
   7   2   2      142.84      145.39      3.77 o
   8   2   2      214.35      218.00      4.98 o
   9   2   2      296.91      289.66     10.11 o
  10   2   2        1.05        1.42      1.93 o
  11   2   2        2.15        1.28      2.20 o
  12   2   2        0.01       -0.79      2.05 o
  13   2   2        0.01       -2.96      3.67 o
 -11   3   2       13.53       11.86      2.85 o
 -10   3   2       64.32       70.84      4.92 o
  -9   3   2       17.26       17.93      1.91 o
  -8   3   2        0.44        2.26      1.49 o
  -7   3   2      166.75      168.87      4.17 o
  -6   3   2       38.05       37.87      2.08 o
  -5   3   2        0.81        2.58      1.44 o
  -4   3   2     1763.56     1771.97     21.04 o
  -3   3   2      456.22      408.83      5.60 o
  -2   3   2     1643.65     1681.52     16.85 o
  -1   3   2     1271.52     1246.96     12.79 o
   0   3   2     2758.46     2820.78     26.32 o
   1   3   2     6988.73     7039.43     70.25 o
   2   3   2      407.63      371.43      4.73 o
   3   3   2       76.77       87.65      2.71 o
   4   3   2      211.06      247.63      6.33 o
   5   3   2       26.34       25.64      1.47 o
   6   3   2      382.50      420.61      6.92 o
   7   3   2       42.68       44.48      1.94 o
   8   3   2       19.79       21.28      1.61 o
   9   3   2      120.53      114.26      3.22 o
  10   3   2      238.60      249.64      5.52 o
  11   3   2      111.47      106.57      5.33 o
  12   3   2        1.94       -1.33      1.97 o
  13   3   2        1.94        3.24      5.04 o
 -11   4   2       32.52       36.47      4.87 o
 -10   4   2       71.82       72.90      3.81 o
  -9   4   2        6.32        9.40      2.07 o
  -8   4   2       16.04       15.65      2.39 o
  -7   4   2       39.53       46.27      2.81 o
  -6   4   2      546.76      514.98      7.87 o
  -5   4   2      216.46      231.41      4.17 o
  -4   4   2      863.81      872.72     11.67 o
  -3   4   2     1284.23     1288.65     17.43 o
  -2   4   2      607.44      647.02      7.58 o
  -1   4   2     5819.29     5896.72     62.40 o
   0   4   2      739.70      739.66     10.03 o
   1   4   2      530.50      545.90      6.40 o
   2   4   2     1270.28     1258.68     13.33 o
   3   4   2     2127.86     2199.51     23.06 o
   4   4   2       34.87       34.78      1.48 o
   5   4   2       74.17       88.05      2.77 o
   6   4   2        2.52        1.94      1.21 o
   7   4   2        6.40        9.71      1.63 o
   8   4   2      225.29      222.47      5.09 o
   9   4   2      295.68      268.10      6.29 o
  10   4   2       10.14       12.70      2.66 o
  11   4   2        4.03        2.02      2.05 o
  12   4   2        5.37        1.47      3.27 o
  13   4   2        2.19       -0.59      4.34 o
 -11   5   2       14.02       14.49      4.85 o
 -10   5   2       21.47       22.20      3.20 o
  -9   5   2      222.36      214.52      6.96 o
  -8   5   2       65.31       65.07      5.32 o
  -7   5   2        0.14       -1.35      2.02 o
  -6   5   2      741.29      705.46     13.02 o
  -5   5   2       30.89       39.12      2.36 o
  -4   5   2      178.72      200.30      4.81 o
  -3   5   2      411.60      382.64      7.35 o
  -2   5   2       54.45       67.60      2.29 o
  -1   5   2       18.73       17.35      1.51 o
   0   5   2      161.68      137.09      3.39 o
   1   5   2      100.05       80.83      2.81 o
   2   5   2      414.69      406.38      6.31 o
   3   5   2     1661.47     1597.64     18.58 o
   4   5   2      497.80      518.75      6.98 o
   5   5   2      122.17      133.80      3.81 o
   6   5   2       41.80       39.23      2.38 o
   7   5   2       53.57       59.18      3.23 o
   8   5   2       40.06       42.95      3.42 o
   9   5   2        1.79       -0.75      2.08 o
  10   5   2       16.93       18.77      3.77 o
  11   5   2       21.09       22.84      3.85 o
  12   5   2       10.88        6.42      2.85 o
  13   5   2        6.96        6.52      6.48 o
 -10   6   2        0.08        2.59      3.08 o
  -9   6   2       70.58       73.43      5.04 o
  -8   6   2      349.10      320.67      9.10 o
  -7   6   2       26.07       25.30      3.35 o
  -6   6   2      102.86      104.56      4.52 o
  -5   6   2      373.22      378.45      7.87 o
  -4   6   2     1316.23     1343.95     19.41 o
  -3   6   2       43.05       51.62      2.77 o
  -2   6   2      490.81      511.70      7.77 o
  -1   6   2      750.42      770.60      9.95 o
   0   6   2       68.96       63.61      4.95 o
   1   6   2      143.67      124.63      3.64 o
   2   6   2       59.44       59.52      2.52 o
   3   6   2       27.62       25.64      1.91 o
   4   6   2     2414.22     2406.03     27.41 o
   5   6   2       48.03       48.09      2.99 o
   6   6   2       40.39       34.19      3.40 o
   7   6   2        0.07        0.01      1.68 o
   8   6   2       35.05       30.58      3.12 o
   9   6   2       77.99       81.73      4.38 o
  10   6   2        5.99        6.84      2.93 o
  11   6   2       16.96       12.72      3.83 o
  12   6   2       29.21       32.27      5.28 o
  13   6   2        2.04        9.38      5.16 o
 -10   7   2        0.11        2.89      4.70 o
  -9   7   2        4.17        7.98      3.46 o
  -8   7   2       11.50        8.79      3.25 o
  -7   7   2      146.93      148.79      7.27 o
  -6   7   2      157.55      159.45      6.73 o
  -5   7   2        1.90       -2.35      2.68 o
  -4   7   2      590.49      584.30     10.77 o
  -3   7   2       11.49       11.16      2.19 o
  -2   7   2       93.22       97.52      3.37 o
  -1   7   2        0.21        0.23      1.43 o
   0   7   2       97.57       92.92      4.23 o
   1   7   2      541.56      532.80     10.21 o
   2   7   2      647.03      659.50     10.33 o
   3   7   2       56.73       62.13      3.20 o
   4   7   2      232.50      243.56      5.53 o
   5   7   2        4.88        6.67      1.97 o
   6   7   2       61.17       61.75      3.33 o
   7   7   2      240.90      249.09     14.60 o
   8   7   2        4.68        6.12      3.64 o
   9   7   2       37.90       32.82      4.65 o
  10   7   2       39.23       35.15      4.46 o
  11   7   2       26.32       20.37      3.87 o
  12   7   2        0.34       -0.84      3.32 o
  13   7   2        0.73        6.02      5.31 o
  -9   8   2        0.54       -2.13      4.00 o
  -8   8   2       25.42       30.35      5.07 o
  -7   8   2       94.72       92.95      5.93 o
  -6   8   2       12.70       11.12      3.45 o
  -5   8   2       14.91        9.42      3.72 o
  -4   8   2        4.77        5.38      2.99 o
  -3   8   2     1993.42     1961.21     30.11 o
  -2   8   2     1078.30     1117.97     16.02 o
  -1   8   2       92.88      103.91      3.97 o
   0   8   2       80.40       84.49      3.65 o
   1   8   2      133.10      120.87      4.49 o
   2   8   2      194.93      191.71      5.43 o
   3   8   2       57.28       51.95      2.99 o
   4   8   2        0.00        1.15      1.76 o
   5   8   2       64.90       68.57      3.40 o
   6   8   2       78.96       78.86      4.67 o
   7   8   2      196.98      212.72      8.32 o
   8   8   2        4.57        5.27      3.25 o
   9   8   2       28.19       27.89      4.67 o
  10   8   2       40.96       51.65      5.17 o
  11   8   2       29.41       33.06      4.76 o
  12   8   2        2.75        9.25      6.86 o
  -9   9   2        6.57        5.75      5.69 o
  -8   9   2        1.41       -3.99      3.99 o
  -7   9   2       13.71        2.47      4.14 o
  -6   9   2       10.43        7.23      4.20 o
  -5   9   2        0.02        1.67      4.00 o
  -4   9   2      307.82      313.55     10.00 o
  -3   9   2      194.86      197.15      7.18 o
  -2   9   2      157.32      161.78      6.81 o
  -1   9   2      109.92      116.65      5.05 o
   0   9   2      105.89      101.96      4.53 o
   1   9   2        0.02       -1.09      1.96 o
   2   9   2       59.95       56.17      3.73 o
   3   9   2       46.22       40.91      3.10 o
   4   9   2      195.77      174.67      6.15 o
   5   9   2        4.44        2.99      2.81 o
   6   9   2       37.95       28.91      3.84 o
   7   9   2        0.30        0.38      3.13 o
   8   9   2       62.39       76.04      5.92 o
   9   9   2      129.44      160.28      9.24 o
  10   9   2        0.10       -3.94      3.94 o
  11   9   2        8.93        8.66      4.93 o
  12   9   2       10.92       12.08      5.38 o
  -8  10   2        0.97        4.28      4.93 o
  -7  10   2       24.94       17.07      5.28 o
  -6  10   2       15.11       20.21      6.72 o
  -5  10   2        3.98       -1.85      4.23 o
  -4  10   2       36.97       39.65      5.57 o
  -3  10   2        1.65       -3.36      3.36 o
  -2  10   2       11.54       10.80      6.03 o
  -1  10   2      173.03      178.27     12.75 o
   0  10   2      180.09      187.38      7.56 o
   1  10   2       50.83       40.44      3.68 o
   2  10   2       61.24       68.85      4.05 o
   3  10   2        2.64        0.41      2.89 o
   4  10   2      319.81      325.84     11.19 o
   5  10   2       15.41       15.77      4.84 o
   6  10   2       10.11       18.08      4.13 o
   7  10   2       14.14        5.64      7.14 o
   8  10   2        4.84       -0.70      4.23 o
   9  10   2       65.17       56.43      6.95 o
  10  10   2        0.37        2.72      4.63 o
  11  10   2        8.10        5.11      5.02 o
  12  10   2       12.82       12.34      7.08 o
  -7  11   2       31.61       21.95      7.02 o
  -6  11   2        4.04        6.08      5.91 o
  -5  11   2       35.87       48.97      7.65 o
  -4  11   2        1.26       -0.91      4.05 o
  -3  11   2       21.50       18.53      8.03 o
  -2  11   2       42.36       37.13      8.23 o
  -1  11   2        1.53        1.59      4.25 o
   0  11   2       22.79       34.39      5.98 o
   1  11   2       25.25       11.26      4.73 o
   2  11   2      262.29      255.18     10.49 o
   3  11   2        1.17       -1.70      6.07 o
   4  11   2       13.02       16.10      5.17 o
   5  11   2       13.38       11.66      4.74 o
   6  11   2       63.78       64.07      7.23 o
   7  11   2       17.84       19.12      5.47 o
   8  11   2        0.00        2.44      4.79 o
   9  11   2        0.07        3.49      4.88 o
  10  11   2        6.81       14.59      6.03 o
  11  11   2        6.77        8.58      6.13 o
  -6  12   2        1.93       -4.30      5.94 o
  -5  12   2       67.27       73.04     11.23 o
  -4  12   2        1.66        1.26      5.71 o
  -3  12   2       26.34       24.42      6.71 o
  -2  12   2       10.34        6.07      6.56 o
  -1  12   2        2.31       -2.83      4.38 o
   0  12   2        0.39       -0.58      4.70 o
   1  12   2        0.05       -1.38      4.45 o
   2  12   2       60.64       59.79     15.40 o
   3  12   2        1.99       10.16      5.12 o
   4  12   2       29.45       40.46      8.73 o
   5  12   2      156.28      156.52     12.75 o
   6  12   2      168.63      156.62     24.42 o
   7  12   2        0.00        4.04      6.57 o
   8  12   2        0.00        2.16      6.43 o
   9  12   2        0.00       -6.16      6.16 o
  10  12   2        0.00       -5.08      6.66 o
  -5  13   2       20.18        8.35      7.06 o
  -4  13   2        0.06       -1.03      7.18 o
  -3  13   2        1.48        2.97      6.90 o
  -2  13   2       15.14        8.80      7.72 o
  -1  13   2      141.79      163.71     32.08 o
   0  13   2       10.59       11.83      7.26 o
   1  13   2        0.16        0.91      6.65 o
   2  13   2       16.41       13.11      7.28 o
   3  13   2        6.88       -0.72      5.95 o
   4  13   2      124.91      109.42     11.79 o
   5  13   2        3.64       -1.51      6.67 o
   6  13   2       12.07       12.58     11.87 o
   7  13   2        0.23        8.85     11.07 o
   8  13   2        7.83        6.51      7.73 o
   9  13   2        9.19       18.02      8.48 o
  -3  14   2       31.37       48.40      9.48 o
  -2  14   2        0.58       -6.22     14.21 o
  -1  14   2       86.00       87.40     16.81 o
   0  14   2        0.29        2.15     10.09 o
   1  14   2        7.74        7.50      7.56 o
   2  14   2       18.39       23.85      8.49 o
   3  14   2        0.39        1.35      6.64 o
   4  14   2        1.73       -8.60      8.60 o
   5  14   2       32.26       21.38     12.76 o
   6  14   2        1.63       18.12     12.67 o
   7  14   2        1.91       -2.79     12.56 o
   8  14   2       16.77       21.81      9.58 o
  -1  15   2        0.06       -4.49     11.13 o
   0  15   2        3.99        4.09     11.57 o
   1  15   2       23.76       27.22     13.58 o
   2  15   2       10.38       20.19      9.26 o
   3  15   2        1.99       -0.54      8.40 o
   4  15   2        3.41       -3.03     12.44 o
   5  15   2        0.45        4.33     12.19 o
   6  15   2        2.89       -7.35     12.82 o
  -2 -14   3        7.60       11.84     13.33 o
  -1 -14   3       17.90       16.02     13.64 o
  -6 -13   3        1.00       -5.29     10.81 o
  -5 -13   3        4.20      -11.41     11.41 o
  -4 -13   3        3.46        8.05     12.57 o
  -3 -13   3       24.72       33.31     15.56 o
  -2 -13   3        1.01       -7.18     10.24 o
  -1 -13   3       18.98       13.40      8.59 o
   0 -13   3       10.57       18.34     11.96 o
   1 -13   3        6.06       -2.10      9.77 o
   2 -13   3        4.33        0.05     10.06 o
   3 -13   3        1.20        9.42     12.78 o
  -7 -12   3        0.00       -7.77      7.77 o
  -6 -12   3        0.18       -2.17      7.74 o
  -5 -12   3        0.01       -9.35      9.35 o
  -4 -12   3        4.39        2.49     11.32 o
  -3 -12   3       42.69       56.54     15.77 o
  -2 -12   3        0.00        0.64      7.34 o
  -1 -12   3      122.96      152.83     30.58 o
   0 -12   3       21.48        2.28      7.43 o
   1 -12   3        6.13        5.47     10.16 o
   2 -12   3        1.94       -6.60      6.60 o
   3 -12   3       26.30       24.57     13.97 o
   4 -12   3        0.50       -0.18      7.37 o
   5 -12   3       16.22       10.73      7.37 o
  -8 -11   3        3.60        3.63      8.21 o
  -7 -11   3        6.53        7.78      7.67 o
  -6 -11   3       10.24       31.50     12.11 o
  -5 -11   3        4.56        7.20      7.21 o
  -4 -11   3        5.10        8.22      6.93 o
  -3 -11   3       17.13        0.68      6.46 o
  -2 -11   3       16.44        8.56      6.94 o
  -1 -11   3      115.74      129.04     20.33 o
   0 -11   3       42.36       39.43      9.09 o
   1 -11   3       36.09       32.50     14.89 o
   2 -11   3        0.26       -2.94      5.96 o
   3 -11   3       17.19       23.01      6.91 o
   4 -11   3       24.05       17.46      8.88 o
   5 -11   3       11.73        6.01      6.37 o
   6 -11   3        3.96        9.96      6.81 o
  -9 -10   3        2.50       -2.67      6.88 o
  -8 -10   3       25.96       37.27      9.18 o
  -7 -10   3        3.12       -3.13      6.52 o
  -6 -10   3        2.30        9.60      6.97 o
  -5 -10   3        0.23       -1.26      6.32 o
  -4 -10   3        6.97       13.15     12.41 o
  -3 -10   3       44.20       38.04      6.67 o
  -2 -10   3       57.04       57.85      7.31 o
  -1 -10   3      164.19      165.61     23.75 o
   0 -10   3      241.99      228.82     25.24 o
   1 -10   3        3.68        0.37      4.60 o
   2 -10   3       45.19       34.92      5.89 o
   3 -10   3       96.72      107.52     15.25 o
   4 -10   3        0.12        2.63      5.10 o
   5 -10   3        3.47        2.09      5.40 o
   6 -10   3        3.66        4.63      5.52 o
   7 -10   3        2.43        7.53      6.00 o
 -10  -9   3        2.65        9.92     11.40 o
  -9  -9   3        6.85       12.80      8.77 o
  -8  -9   3      106.95      125.92      9.68 o
  -7  -9   3        0.06        1.37      4.76 o
  -6  -9   3       69.07       76.56      7.93 o
  -5  -9   3        5.94        1.19      4.65 o
  -4  -9   3       79.76       78.35      6.74 o
  -3  -9   3      109.11      103.37      8.34 o
  -2  -9   3       20.61       14.28      5.07 o
  -1  -9   3       70.57       75.41      6.38 o
   0  -9   3       72.77       67.79      7.28 o
   1  -9   3       19.32       13.55      4.80 o
   2  -9   3       15.08        5.67      4.36 o
   3  -9   3       47.15       51.83      5.91 o
   4  -9   3        0.16        0.75      4.38 o
   5  -9   3       66.11       64.96      7.67 o
   6  -9   3        0.68        2.83      6.41 o
   7  -9   3       59.09       55.20      7.71 o
   8  -9   3        0.08        2.47      5.84 o
 -10  -8   3        0.03       10.31      5.14 o
  -9  -8   3       30.71       36.54      6.39 o
  -8  -8   3      158.06      161.46     10.03 o
  -7  -8   3        6.23       12.85      5.14 o
  -6  -8   3      175.43      169.39     11.14 o
  -5  -8   3       66.21       44.54      6.21 o
  -4  -8   3       25.97       29.29      5.52 o
  -3  -8   3        3.11        1.58      3.57 o
  -2  -8   3        9.46        5.59      3.16 o
  -1  -8   3      668.73      684.13     12.12 o
   0  -8   3      256.07      264.80      7.01 o
   1  -8   3        6.18       10.80      3.50 o
   2  -8   3        7.36        4.77      3.99 o
   3  -8   3       59.46       54.06      4.87 o
   4  -8   3        1.13        2.83      3.55 o
   5  -8   3      204.03      193.38      9.24 o
   6  -8   3        9.94       12.43      4.66 o
   7  -8   3      103.46       96.24      7.52 o
   8  -8   3       22.25       25.21      5.50 o
   9  -8   3       18.62       21.22      6.40 o
 -11  -7   3        3.54        7.43      5.29 o
 -10  -7   3       16.64       12.53      5.03 o
  -9  -7   3       46.92       47.39      6.34 o
  -8  -7   3       43.70       36.08      8.36 o
  -7  -7   3       28.48       20.65      4.41 o
  -6  -7   3        2.15        6.74      3.58 o
  -5  -7   3        2.80        5.88      2.96 o
  -4  -7   3       29.53       24.18      3.68 o
  -3  -7   3       27.77       30.97      3.20 o
  -2  -7   3     1228.33     1176.31     18.40 o
  -1  -7   3      157.32      150.98      5.01 o
   0  -7   3      125.03      120.73      4.58 o
   1  -7   3      153.96      143.40      6.60 o
   2  -7   3        3.73        3.20      2.04 o
   3  -7   3       15.62       10.36      2.89 o
   4  -7   3       66.32       62.13      4.42 o
   5  -7   3       70.05       81.49      7.73 o
   6  -7   3       10.78        9.12      3.99 o
   7  -7   3       65.76       79.71      6.52 o
   8  -7   3       32.28       40.93      8.13 o
   9  -7   3       33.50       35.87      5.73 o
  10  -7   3        8.82        9.07      4.85 o
 -11  -6   3        5.91        3.69      4.52 o
 -10  -6   3        5.78        3.36      3.68 o
  -9  -6   3        0.58        2.87      3.29 o
  -8  -6   3       29.02       32.65      4.48 o
  -7  -6   3        2.42       -3.56      3.56 o
  -6  -6   3       21.55       18.81      3.84 o
  -5  -6   3       26.41       32.26      3.62 o
  -4  -6   3      170.24      165.47      6.90 o
  -3  -6   3      136.33      134.72      5.16 o
  -2  -6   3       38.95       35.62      2.76 o
  -1  -6   3      138.59      128.12      4.37 o
   0  -6   3     1152.58     1169.65     22.75 o
   1  -6   3      159.24      152.20      5.65 o
   2  -6   3       99.41      103.34      5.58 o
   3  -6   3      110.20      103.67      3.82 o
   4  -6   3      168.40      176.53      6.22 o
   5  -6   3       79.05       68.41      4.78 o
   6  -6   3        3.79        5.68      4.21 o
   7  -6   3       67.09       69.31      5.20 o
   8  -6   3      130.20      120.18      6.50 o
   9  -6   3       30.11       36.76      5.19 o
  10  -6   3       45.50       48.07      5.87 o
 -11  -5   3        0.60        1.30      3.55 o
 -10  -5   3        0.11       -1.11      3.20 o
  -9  -5   3       22.77       22.44      3.92 o
  -8  -5   3      142.49      153.87      6.81 o
  -7  -5   3        3.32        0.68      2.76 o
  -6  -5   3       74.20       76.89      4.51 o
  -5  -5   3        2.67        5.68      2.15 o
  -4  -5   3        4.67        4.67      1.93 o
  -3  -5   3        0.90        0.44      1.51 o
  -2  -5   3      304.27      312.44      6.39 o
  -1  -5   3        9.86        4.04      1.78 o
   0  -5   3     2536.59     2571.00     31.47 o
   1  -5   3      173.84      195.38      4.54 o
   2  -5   3      358.28      388.96      6.98 o
   3  -5   3        1.72        0.98      1.47 o
   4  -5   3       27.80       28.12      2.56 o
   5  -5   3      116.20      108.34      4.36 o
   6  -5   3       14.73       12.26      4.43 o
   7  -5   3       22.98       19.56      3.43 o
   8  -5   3        6.31        7.99      3.17 o
   9  -5   3      119.04      128.59      6.32 o
  10  -5   3       14.11       14.48      3.79 o
  11  -5   3        8.34        8.50      4.87 o
 -12  -4   3        3.07        0.82      5.17 o
 -11  -4   3        1.59        0.29      3.29 o
 -10  -4   3        9.69        9.10      3.23 o
  -9  -4   3       27.76       32.58      3.75 o
  -8  -4   3       60.26       71.26      4.16 o
  -7  -4   3      105.58      107.74      4.83 o
  -6  -4   3      191.57      203.04      7.02 o
  -5  -4   3       39.11       42.01      2.95 o
  -4  -4   3        0.11        1.80      1.61 o
  -3  -4   3        1.32        0.11      1.28 o
  -2  -4   3      115.68      105.28      3.75 o
  -1  -4   3      214.55      249.29      5.29 o
   0  -4   3     1514.15     1535.03     19.67 o
   1  -4   3     1076.13     1153.45     17.37 o
   2  -4   3      810.87      772.80     10.14 o
   3  -4   3      938.76     1048.94     12.93 o
   4  -4   3      965.04      943.00     13.55 o
   5  -4   3       14.26        7.42      1.88 o
   6  -4   3      124.24      113.80      3.96 o
   7  -4   3       86.27       85.23      5.33 o
   8  -4   3        2.44        3.46      2.52 o
   9  -4   3        6.16        4.15      2.74 o
  10  -4   3        6.74        8.49      3.01 o
  11  -4   3       78.82       86.28      7.47 o
 -12  -3   3        0.90        6.14      4.96 o
 -11  -3   3       26.53       35.04      3.59 o
 -10  -3   3        1.57        4.12      2.62 o
  -9  -3   3        1.48        0.20      2.19 o
  -8  -3   3      171.96      180.61      5.68 o
  -7  -3   3      654.33      613.74     11.77 o
  -6  -3   3      366.22      355.40      6.59 o
  -5  -3   3      286.14      281.72      5.72 o
  -4  -3   3      532.93      542.02      9.64 o
  -3  -3   3      221.08      229.97      5.31 o
  -2  -3   3     1110.75     1141.82     13.24 o
  -1  -3   3       14.21       13.36      1.46 o
   0  -3   3      248.02      251.98      4.31 o
   1  -3   3      339.36      392.82      6.00 o
   2  -3   3      235.99      237.07      4.35 o
   3  -3   3      532.87      564.63      8.02 o
   4  -3   3      731.41      706.54      9.83 o
   5  -3   3       52.36       71.07      2.72 o
   6  -3   3      176.46      168.72      4.18 o
   7  -3   3      305.11      282.46      6.47 o
   8  -3   3       14.42        9.61      2.26 o
   9  -3   3       48.20       56.06      3.37 o
  10  -3   3        0.01       -2.04      2.33 o
  11  -3   3        1.74       -1.13      2.65 o
  12  -3   3       22.04       23.64      4.84 o
 -12  -2   3       12.15       14.44      4.74 o
 -11  -2   3        1.93        0.91      2.92 o
 -10  -2   3       26.91       27.22      2.66 o
  -9  -2   3        6.06        6.04      2.05 o
  -8  -2   3      204.12      200.27      5.42 o
  -7  -2   3      258.94      261.40      5.65 o
  -6  -2   3       83.82       89.83      3.19 o
  -5  -2   3      382.43      401.26      6.70 o
  -4  -2   3      560.18      602.80      9.09 o
  -3  -2   3       37.29       40.28      1.72 o
  -2  -2   3      120.84      134.91      2.92 o
  -1  -2   3       43.71       40.87      1.75 o
   0  -2   3     1269.27     1307.10     13.92 o
   1  -2   3       18.20       14.51      1.33 o
   2  -2   3       44.56       47.30      1.86 o
   3  -2   3       70.25       74.07      2.51 o
   4  -2   3      900.65      948.81     11.81 o
   5  -2   3        8.11        8.38      1.62 o
   6  -2   3      243.36      228.43      4.43 o
   7  -2   3       93.73       91.25      3.54 o
   8  -2   3       30.27       31.69      3.07 o
   9  -2   3      201.63      199.53      5.20 o
  10  -2   3       11.08       11.35      3.26 o
  11  -2   3       16.45       15.56      2.72 o
  12  -2   3        6.08        4.32      3.70 o
 -12  -1   3       22.77       19.48      6.11 o
 -11  -1   3       36.74       38.90      4.50 o
 -10  -1   3        1.16        0.36      1.92 o
  -9  -1   3       55.43       51.52      4.42 o
  -8  -1   3        2.06        1.69      1.41 o
  -7  -1   3      182.94      193.34      5.83 o
  -6  -1   3        0.19       -1.16      1.16 o
  -5  -1   3      376.01      356.82      6.02 o
  -4  -1   3      237.80      219.52      4.00 o
  -3  -1   3     2324.49     2285.07     26.69 o
  -2  -1   3      386.91      380.42      4.68 o
  -1  -1   3     1273.78     1214.25     12.73 o
   0  -1   3     3575.66     3461.25     31.16 o
   1  -1   3      479.09      509.10      6.17 o
   2  -1   3     1759.01     1762.36     15.38 o
   3  -1   3       87.97       96.68      2.09 o
   4  -1   3      254.86      290.63      4.17 o
   5  -1   3       43.73       58.42      2.05 o
   6  -1   3        2.62        6.63      1.28 o
   7  -1   3      144.13      157.05      3.94 o
   8  -1   3      200.73      195.85      4.92 o
   9  -1   3      165.18      161.78      4.63 o
  10  -1   3       66.74       61.78      3.15 o
  11  -1   3       27.85       28.44      2.59 o
  12  -1   3        0.47       -1.68      2.65 o
  13  -1   3        0.11       -1.87      5.16 o
 -11   0   3       34.00       42.99      3.99 o
 -10   0   3        0.13        3.97      6.36 o
  -9   0   3        3.87        3.33      2.24 o
  -8   0   3      110.42      109.01      3.61 o
  -7   0   3       96.48      102.01      4.13 o
  -6   0   3      261.49      250.07      6.77 o
  -5   0   3      348.56      357.82      5.84 o
  -4   0   3      142.48      158.19      2.99 o
  -3   0   3     3819.90     3942.45     47.86 o
  -2   0   3      333.91      313.39      4.73 o
  -1   0   3      733.82      785.93      7.55 o
   0   0   3     2233.35     2367.62     20.77 o
   1   0   3      386.36      384.71      4.82 o
   2   0   3      813.58      837.48      7.50 o
   3   0   3      141.16      130.14      2.17 o
   4   0   3      514.05      512.17      7.17 o
   5   0   3      233.42      246.35      4.49 o
   6   0   3        0.99        0.10      1.24 o
   7   0   3        5.91        5.69      1.34 o
   8   0   3      125.31      106.78      3.07 o
   9   0   3      249.12      240.95      5.47 o
  10   0   3      147.08      142.71      4.12 o
  11   0   3       22.27       24.97      2.68 o
  12   0   3       23.99       20.79      3.28 o
  13   0   3        6.62        6.11      5.89 o
 -12   1   3        8.32       13.23     13.30 o
 -11   1   3        0.62       -1.80      3.75 o
 -10   1   3       31.02       29.32      3.43 o
  -9   1   3       45.04       53.81      5.32 o
  -8   1   3        2.87        1.98      1.44 o
  -7   1   3      165.90      161.04      4.71 o
  -6   1   3       16.83       18.05      2.49 o
  -5   1   3      154.48      163.47      4.03 o
  -4   1   3      119.90      123.56      3.03 o
  -3   1   3      510.68      578.61      7.64 o
  -2   1   3        0.09       -0.59      0.59 o
  -1   1   3     1986.74     2003.25     17.55 o
   0   1   3       62.31       73.68      1.64 o
   1   1   3      814.58      837.29      8.59 o
   2   1   3      162.18      181.96      2.79 o
   3   1   3     4142.92     4150.18     38.17 o
   4   1   3     7849.22     7929.87     88.66 o
   5   1   3      103.12       94.72      2.40 o
   6   1   3      254.86      241.53      4.39 o
   7   1   3       43.55       48.91      1.92 o
   8   1   3       16.90       20.02      1.66 o
   9   1   3       83.58       84.55      3.25 o
  10   1   3      113.48      110.21      3.51 o
  11   1   3       16.28       14.68      2.25 o
  12   1   3       54.82       50.79      3.31 o
  13   1   3       19.98       16.64      3.94 o
 -11   2   3        5.75        7.55      2.87 o
 -10   2   3      221.93      248.97      7.07 o
  -9   2   3       89.03       86.06      4.73 o
  -8   2   3        1.89       -0.71      2.34 o
  -7   2   3      170.18      163.73      4.77 o
  -6   2   3       12.26       11.35      1.67 o
  -5   2   3      510.53      498.76      7.37 o
  -4   2   3        2.07        0.75      0.90 o
  -3   2   3       35.32       27.82      1.57 o
  -2   2   3      472.75      486.45      5.62 o
  -1   2   3       11.12       11.90      1.03 o
   0   2   3     2623.99     2574.05     22.35 o
   1   2   3      647.67      691.55      7.34 o
   2   2   3    10129.46    10182.14     95.88 o
   3   2   3      598.11      614.56      6.85 o
   4   2   3     1014.28     1061.06     13.87 o
   5   2   3      398.64      497.44      7.26 o
   6   2   3        1.58        2.75      1.18 o
   7   2   3       43.24       48.49      2.36 o
   8   2   3       44.67       47.90      2.06 o
   9   2   3       11.44       14.14      1.58 o
  10   2   3       38.00       29.57      2.29 o
  11   2   3        3.38        0.56      1.87 o
  12   2   3        6.06        8.81      2.32 o
  13   2   3        3.32        5.09      4.51 o
 -11   3   3       16.64       21.95      5.31 o
 -10   3   3        3.02        6.09      2.27 o
  -9   3   3       61.96       63.56      2.91 o
  -8   3   3        0.03       -1.09      1.74 o
  -7   3   3      109.19      107.28      3.21 o
  -6   3   3       90.20       88.28      2.94 o
  -5   3   3      310.74      266.26      5.95 o
  -4   3   3       41.98       38.29      1.64 o
  -3   3   3     7490.48     7840.15     82.99 o
  -2   3   3       68.25       70.16      2.56 o
  -1   3   3      518.23      510.90      5.83 o
   0   3   3     4589.58     4482.64     39.69 o
   1   3   3      572.15      584.88      6.60 o
   2   3   3       73.23       71.47      1.89 o
   3   3   3        4.81       10.01      1.11 o
   4   3   3      228.70      289.03      4.59 o
   5   3   3     5563.61     5830.20     69.81 o
   6   3   3      660.16      616.42      9.69 o
   7   3   3        5.00        3.46      1.36 o
   8   3   3       48.03       43.72      2.79 o
   9   3   3        3.21       -0.46      1.43 o
  10   3   3       67.26       68.15      3.11 o
  11   3   3        4.65        5.57      1.93 o
  12   3   3       14.45       12.32      2.89 o
  13   3   3        2.00        8.13      3.65 o
 -11   4   3        4.84        6.29      6.02 o
 -10   4   3       84.44       83.82      3.75 o
  -9   4   3       26.18       22.80      2.39 o
  -8   4   3       34.70       38.27      2.53 o
  -7   4   3      120.59      124.74      4.27 o
  -6   4   3        3.53        5.57      1.79 o
  -5   4   3      418.96      390.18      6.50 o
  -4   4   3      387.27      356.92      5.82 o
  -3   4   3      403.41      354.65      6.74 o
  -2   4   3     1550.66     1634.59     16.86 o
  -1   4   3      138.05      141.41      3.24 o
   0   4   3      417.72      416.46      5.52 o
   1   4   3      809.88      854.63      9.23 o
   2   4   3       64.98       60.89      2.07 o
   3   4   3      140.25      141.38      2.99 o
   4   4   3     1264.32     1228.68     13.61 o
   5   4   3     2830.55     2970.29     39.80 o
   6   4   3      339.08      320.99      5.82 o
   7   4   3       13.25        9.18      1.68 o
   8   4   3        0.12       -1.29      1.54 o
   9   4   3       41.84       35.03      5.12 o
  10   4   3      255.95      274.20      6.71 o
  11   4   3        5.09        5.06      2.17 o
  12   4   3        0.48        2.07      2.37 o
  13   4   3        0.17       -0.50      3.82 o
 -11   5   3        3.22        2.61      4.39 o
 -10   5   3       33.17       38.49      3.69 o
  -9   5   3        1.71        1.59      3.13 o
  -8   5   3       23.42       21.37      3.39 o
  -7   5   3       29.51       33.88      2.87 o
  -6   5   3        7.65        5.67      2.30 o
  -5   5   3       19.46       22.20      2.00 o
  -4   5   3       42.13       40.74      2.30 o
  -3   5   3      147.98      146.83      4.50 o
  -2   5   3     2838.48     2874.38     31.71 o
  -1   5   3     2483.94     2539.22     28.25 o
   0   5   3       85.31       83.04      2.47 o
   1   5   3        8.03        5.38      1.23 o
   2   5   3      162.45      162.08      3.98 o
   3   5   3      839.87      781.18     10.22 o
   4   5   3      204.61      233.00      4.17 o
   5   5   3       42.84       41.09      2.08 o
   6   5   3      105.38       91.73      3.17 o
   7   5   3       14.82       16.68      1.85 o
   8   5   3      560.71      548.02     10.98 o
   9   5   3       21.14       21.82      2.69 o
  10   5   3        5.43        5.76      3.05 o
  11   5   3        8.38        6.91      2.72 o
  12   5   3       24.23       19.47      3.30 o
  13   5   3        0.70        1.49      4.47 o
 -10   6   3       42.22       55.04      5.23 o
  -9   6   3       19.08       18.17      3.42 o
  -8   6   3      105.55      115.00      5.63 o
  -7   6   3        3.73       -1.45      2.45 o
  -6   6   3       24.02       20.08      2.78 o
  -5   6   3      112.75      114.73      4.60 o
  -4   6   3       51.99       56.06      3.01 o
  -3   6   3     1606.62     1624.27     21.08 o
  -2   6   3     2184.79     2204.93     25.31 o
  -1   6   3     1831.81     1769.54     20.87 o
   0   6   3        0.80        1.10      1.24 o
   1   6   3        4.81        0.26      1.32 o
   2   6   3       37.80       42.78      2.22 o
   3   6   3     1734.09     1769.52     20.82 o
   4   6   3        2.20       -0.61      1.45 o
   5   6   3      166.70      182.04      4.75 o
   6   6   3        2.09       -1.18      1.57 o
   7   6   3      144.56      131.17      4.17 o
   8   6   3        0.03        1.98      2.22 o
   9   6   3       53.84       53.93      4.16 o
  10   6   3      116.43       96.46      5.28 o
  11   6   3       45.64       42.52      4.88 o
  12   6   3       40.24       38.83      4.21 o
  13   6   3        0.50       -3.67      3.67 o
 -10   7   3       24.69       36.03      6.13 o
  -9   7   3        6.17        8.93      3.48 o
  -8   7   3      150.78      164.42      7.51 o
  -7   7   3        9.98       10.53      3.23 o
  -6   7   3       22.09       24.28      4.21 o
  -5   7   3        0.85       -1.56      2.50 o
  -4   7   3      298.77      296.69      9.65 o
  -3   7   3      165.71      153.25      4.69 o
  -2   7   3       59.20       56.98      2.71 o
  -1   7   3       41.60       54.37      3.23 o
   0   7   3      237.30      241.44      5.78 o
   1   7   3      496.60      503.44      8.54 o
   2   7   3        0.07       -1.50      1.50 o
   3   7   3      152.13      162.37      5.62 o
   4   7   3       49.27       60.72      3.39 o
   5   7   3      467.00      461.39      8.04 o
   6   7   3       82.57       98.30      4.24 o
   7   7   3        2.73        1.85      1.94 o
   8   7   3       13.14       13.52      3.22 o
   9   7   3       31.24       30.44      3.94 o
  10   7   3       86.31       83.45      5.36 o
  11   7   3       17.58       24.25      4.01 o
  12   7   3       21.01       26.32      4.70 o
  13   7   3        2.18        2.10      5.07 o
  -9   8   3       20.13       24.59      8.04 o
  -8   8   3       37.71       44.07      5.46 o
  -7   8   3        5.78        2.35      3.24 o
  -6   8   3       34.42       42.30      4.48 o
  -5   8   3        1.41        3.91      3.00 o
  -4   8   3      385.87      365.81     10.28 o
  -3   8   3        2.74       -1.79      2.50 o
  -2   8   3       40.40       44.97      3.77 o
  -1   8   3      118.64      123.48      4.23 o
   0   8   3        5.76        6.26      2.05 o
   1   8   3        3.72        6.45      1.94 o
   2   8   3       38.88       52.96      3.04 o
   3   8   3       33.17       35.87      2.67 o
   4   8   3      120.02      107.22      4.36 o
   5   8   3       96.51       91.33      3.69 o
   6   8   3       44.94       52.95      4.02 o
   7   8   3       83.03       86.28      5.43 o
   8   8   3        0.48       -1.98      3.49 o
   9   8   3        0.03       -1.90      3.38 o
  10   8   3       34.59       37.51      5.50 o
  11   8   3        0.19        1.66      3.51 o
  12   8   3        0.35       -0.13      3.98 o
  13   8   3        0.01       -4.02      5.26 o
  -9   9   3        0.77        0.00      5.46 o
  -8   9   3        5.02        4.38      4.59 o
  -7   9   3       29.08       28.70      6.95 o
  -6   9   3      112.60      117.15      7.66 o
  -5   9   3       17.67        9.56      4.05 o
  -4   9   3       54.13       51.58      4.90 o
  -3   9   3       95.58      102.97      5.39 o
  -2   9   3       46.27       45.05      4.25 o
  -1   9   3        0.13        3.06      2.24 o
   0   9   3      182.04      173.87      5.66 o
   1   9   3       39.45       48.34      3.47 o
   2   9   3      130.21      146.50      4.90 o
   3   9   3      305.20      305.80      7.02 o
   4   9   3       53.90       73.41      4.72 o
   5   9   3      306.46      305.29     10.61 o
   6   9   3       48.96       47.89      4.26 o
   7   9   3      109.74      116.69      6.71 o
   8   9   3        0.25       -0.62      3.04 o
   9   9   3        2.20       -0.32      3.90 o
  10   9   3        2.18        1.20      4.32 o
  11   9   3       41.16       42.64      6.81 o
  12   9   3        0.00       -3.41      4.49 o
  -8  10   3        0.24        7.03      5.02 o
  -7  10   3       17.15       16.21      5.28 o
  -6  10   3        1.23        2.68      4.34 o
  -5  10   3        5.44        7.37      4.26 o
  -4  10   3       18.88       19.63      5.85 o
  -3  10   3       67.56       70.86      6.50 o
  -2  10   3      209.74      207.29      9.02 o
  -1  10   3        9.56       12.37      3.92 o
   0  10   3      475.19      476.75     12.80 o
   1  10   3        9.61        9.57      2.77 o
   2  10   3       59.72       52.07      3.87 o
   3  10   3      151.53      136.74      5.48 o
   4  10   3       12.96        9.62      3.30 o
   5  10   3      151.95      163.34      7.94 o
   6  10   3        1.13        1.76      3.50 o
   7  10   3       29.39       33.04      5.73 o
   8  10   3        2.53        4.15      4.44 o
   9  10   3       15.84       16.55      7.74 o
  10  10   3       48.10       56.48      9.92 o
  11  10   3        0.00        1.18      4.96 o
  12  10   3        4.79        4.86      5.50 o
  -7  11   3        5.56        1.42      5.26 o
  -6  11   3        0.20       -0.99      4.73 o
  -5  11   3       22.96       17.30      5.12 o
  -4  11   3       72.01       65.26      6.98 o
  -3  11   3       30.53       27.55      5.86 o
  -2  11   3      209.91      189.14     10.79 o
  -1  11   3       13.90       10.02      4.88 o
   0  11   3      221.55      211.03     13.25 o
   1  11   3        0.32        0.50      4.14 o
   2  11   3       91.84       85.61      6.50 o
   3  11   3        1.83       -0.83      3.87 o
   4  11   3      164.31      151.01      9.27 o
   5  11   3       21.20       19.08      4.30 o
   6  11   3        2.75        5.28      4.72 o
   7  11   3       28.68       21.72      5.73 o
   8  11   3        0.00        3.62      4.80 o
   9  11   3        3.56        7.45      5.29 o
  10  11   3        0.00       -5.19      5.19 o
  11  11   3        0.41        8.89      5.96 o
  -6  12   3       10.04       13.34      7.02 o
  -5  12   3       20.50       19.05      7.52 o
  -4  12   3        2.51        2.10      5.50 o
  -3  12   3       44.57       43.72      7.68 o
  -2  12   3       23.53       24.24      7.31 o
  -1  12   3        0.05       -4.64      4.64 o
   0  12   3       77.31       87.83     10.83 o
   1  12   3       20.88       10.27      9.19 o
   2  12   3       85.32      100.04     17.52 o
   3  12   3       36.56       50.16     13.48 o
   4  12   3       17.09       15.78      5.36 o
   5  12   3        0.25        4.04      4.80 o
   6  12   3       18.09       17.76     11.03 o
   7  12   3       35.18       40.75     12.67 o
   8  12   3        0.19        5.63      6.30 o
   9  12   3        0.01        2.98      6.40 o
  10  12   3        0.07        0.72      6.96 o
  11  12   3       22.79       31.45      9.15 o
  -5  13   3       17.50       22.13      9.76 o
  -4  13   3       20.40       31.13      7.95 o
  -3  13   3        4.36       -1.85      6.09 o
  -2  13   3       22.90       27.45      8.20 o
  -1  13   3        0.04        4.00      7.94 o
   0  13   3        8.72        8.36      7.05 o
   1  13   3       38.35       40.54      8.82 o
   2  13   3        1.20       18.25      7.09 o
   3  13   3       11.02       27.28      7.84 o
   4  13   3        4.99       -2.04      5.96 o
   5  13   3       64.21       66.41     10.11 o
   6  13   3       37.13       34.64     10.65 o
   7  13   3        1.03        1.34      7.06 o
   8  13   3        0.47       10.03     17.22 o
   9  13   3        8.93        6.17      7.56 o
  10  13   3        3.54       -5.51      7.29 o
  -4  14   3        0.91       -8.14      8.14 o
  -3  14   3        0.75        6.30      7.11 o
  -2  14   3        1.83       -2.64      8.11 o
  -1  14   3       14.11       12.91     10.95 o
   0  14   3        0.01       -8.74      8.74 o
   1  14   3        8.18       10.54      7.51 o
   2  14   3        6.25        3.90      7.80 o
   3  14   3       26.67       38.62     11.36 o
   4  14   3       71.36       84.45     11.49 o
   5  14   3        4.72       13.24     11.94 o
   6  14   3        0.42       -5.27     10.70 o
   7  14   3        0.32       -2.63      7.01 o
   8  14   3        9.27       10.82     10.03 o
   9  14   3        0.41        8.02      8.18 o
  -2  15   3       11.80        2.24      9.15 o
  -1  15   3        4.14       -2.24     10.82 o
   0  15   3        1.21        7.00     11.75 o
   1  15   3       17.98       21.17     12.66 o
   2  15   3        2.76        6.73      8.17 o
   3  15   3        5.46        2.76      8.20 o
   4  15   3       11.53      -11.36     11.36 o
   5  15   3       20.33        1.57     12.68 o
   6  15   3        5.51       -3.85     11.18 o
   7  15   3        0.76        4.18     12.53 o
   2  16   3        5.75       -5.22     12.07 o
   3  16   3       26.58       39.82     16.47 o
   4  16   3        0.76       11.45     13.99 o
  -4 -13   4        0.06      -11.82     13.21 o
  -3 -13   4        2.13       -0.05     12.82 o
  -2 -13   4        1.66        9.26     14.22 o
  -1 -13   4       10.12        7.10      9.15 o
   0 -13   4       33.75       48.37     16.27 o
   1 -13   4       33.68       86.27     18.53 o
   2 -13   4        3.56       19.78     13.07 o
  -6 -12   4        0.63      -10.52     10.52 o
  -5 -12   4        0.15        7.30     11.41 o
  -4 -12   4       31.34       38.92     15.45 o
  -3 -12   4       27.25       53.94     16.73 o
  -2 -12   4        9.21        2.46      8.07 o
  -1 -12   4        2.74       -2.30      7.24 o
   0 -12   4       11.71       10.61      8.59 o
   1 -12   4        6.40        6.48     11.05 o
   2 -12   4        0.00       -4.34      9.38 o
   3 -12   4       18.58       31.17     13.78 o
   4 -12   4       25.25       45.70     15.20 o
  -8 -11   4       30.00       41.94     14.97 o
  -7 -11   4       32.26       14.45     12.74 o
  -6 -11   4        6.04       -2.09      7.44 o
  -5 -11   4       30.68       51.28     10.21 o
  -4 -11   4        3.23       23.16     11.96 o
  -3 -11   4        0.09       22.73     11.61 o
  -2 -11   4        4.03        6.11      7.15 o
  -1 -11   4        5.09       13.95      7.44 o
   0 -11   4        0.92       -6.31      6.31 o
   1 -11   4       10.60       17.70      7.70 o
   2 -11   4        0.06       -6.18      6.18 o
   3 -11   4        1.81       -6.09      6.36 o
   4 -11   4       18.95       21.17      6.82 o
   5 -11   4       21.88       10.79      6.81 o
   6 -11   4       32.22       24.09      9.68 o
  -8 -10   4       13.05        7.39      7.73 o
  -7 -10   4       27.06       18.31      8.01 o
  -6 -10   4        1.40       -6.29      6.29 o
  -5 -10   4        4.86        5.61      6.65 o
  -4 -10   4        0.02       -2.44      6.63 o
  -3 -10   4       29.80       33.98      6.66 o
  -2 -10   4       35.48       31.64      7.99 o
  -1 -10   4       40.48       51.63      9.17 o
   0 -10   4      129.25      141.01     15.79 o
   1 -10   4       61.08       71.44     10.32 o
   2 -10   4       22.72       13.33      4.98 o
   3 -10   4        8.88       18.40      6.81 o
   4 -10   4        3.14       -1.27      5.67 o
   5 -10   4        2.24        5.62      5.66 o
   6 -10   4        0.28       -5.32      5.32 o
   7 -10   4       15.47       21.68      7.12 o
  -9  -9   4       12.18       10.90      7.72 o
  -8  -9   4       17.05        9.43      7.26 o
  -7  -9   4       23.39       29.13      8.19 o
  -6  -9   4        0.87        0.03      6.27 o
  -5  -9   4        5.01       -5.51      5.51 o
  -4  -9   4       22.55       25.69      7.49 o
  -3  -9   4        4.26        9.93      4.71 o
  -2  -9   4       94.94       87.27     10.81 o
  -1  -9   4      217.51      207.26     14.05 o
   0  -9   4       62.40       52.97      7.03 o
   1  -9   4       20.88       23.43      5.82 o
   2  -9   4      148.58      148.20     10.34 o
   3  -9   4        0.79       -0.18      4.33 o
   4  -9   4      105.01      109.59     12.50 o
   5  -9   4       10.87        7.46      5.14 o
   6  -9   4        8.62       11.11      8.01 o
   7  -9   4        0.98        1.71      5.25 o
   8  -9   4       38.41       50.97      8.25 o
 -10  -8   4        0.01        0.96      5.35 o
  -9  -8   4        0.92        5.61      7.89 o
  -8  -8   4        0.12        2.67      5.06 o
  -7  -8   4        2.12       -1.05      4.42 o
  -6  -8   4       11.37        4.90      4.66 o
  -5  -8   4       44.49       44.25      6.42 o
  -4  -8   4       21.37       19.85      5.84 o
  -3  -8   4       10.52        7.23      3.91 o
  -2  -8   4       46.35       37.49      5.27 o
  -1  -8   4        2.73        4.23      3.75 o
   0  -8   4      559.56      550.11     15.51 o
   1  -8   4      664.38      629.59     23.88 o
   2  -8   4       45.56       35.40      7.19 o
   3  -8   4       25.95       26.21      4.24 o
   4  -8   4      294.21      284.71     13.83 o
   5  -8   4        7.83        5.81      4.31 o
   6  -8   4       15.45       24.17      5.08 o
   7  -8   4        5.47        6.29      4.37 o
   8  -8   4        3.08        3.60      4.47 o
   9  -8   4       23.36       10.38      5.45 o
 -10  -7   4        0.02        3.37      5.08 o
  -9  -7   4        0.47       -2.08      4.32 o
  -8  -7   4        7.33       12.74      5.17 o
  -7  -7   4       91.86      107.78     14.31 o
  -6  -7   4        3.61        7.68      4.47 o
  -5  -7   4        3.51        9.72      4.32 o
  -4  -7   4        1.52        1.15      2.96 o
  -3  -7   4        8.04        4.80      3.07 o
  -2  -7   4       14.13       15.20      2.93 o
  -1  -7   4       34.71       39.52      3.36 o
   0  -7   4      204.10      205.10      7.09 o
   1  -7   4      712.55      717.28     12.65 o
   2  -7   4        2.99       -0.46      2.65 o
   3  -7   4       13.13       13.26      3.89 o
   4  -7   4       50.44       45.58      4.58 o
   5  -7   4      188.04      183.32      8.80 o
   6  -7   4       41.46       33.99      5.15 o
   7  -7   4       24.97       21.94      4.85 o
   8  -7   4       63.02       71.12      6.71 o
   9  -7   4        4.11       10.30      4.77 o
  10  -7   4       58.86       60.41      7.09 o
 -11  -6   4        2.77       -2.94      5.59 o
 -10  -6   4        6.59       13.88      4.91 o
  -9  -6   4        2.83        1.40      4.26 o
  -8  -6   4       20.63       23.80      4.46 o
  -7  -6   4      160.94      159.67      7.83 o
  -6  -6   4       96.42      104.46      6.48 o
  -5  -6   4        0.74        1.68      2.73 o
  -4  -6   4       13.25       18.41      3.33 o
  -3  -6   4     1036.26     1007.27     16.11 o
  -2  -6   4      162.54      175.14      6.03 o
  -1  -6   4       11.63       15.13      2.61 o
   0  -6   4        7.41        5.11      2.11 o
   1  -6   4       98.86      105.20      4.27 o
   2  -6   4        7.26        5.58      2.03 o
   3  -6   4      155.74      155.96      6.09 o
   4  -6   4       38.25       43.69      4.26 o
   5  -6   4      601.75      578.22     13.76 o
   6  -6   4      343.90      304.78      9.66 o
   7  -6   4       42.90       49.53      5.54 o
   8  -6   4        1.16        1.28      3.75 o
   9  -6   4        2.98        3.02      4.10 o
  10  -6   4      109.87       94.68      7.44 o
 -11  -5   4       30.99       20.65      9.52 o
 -10  -5   4        0.72        0.29      3.68 o
  -9  -5   4        0.55       -1.68      3.25 o
  -8  -5   4      165.61      157.42      7.43 o
  -7  -5   4      338.45      329.93     10.53 o
  -6  -5   4      173.55      177.39      7.55 o
  -5  -5   4       83.72       92.28      4.49 o
  -4  -5   4      216.25      185.23      5.56 o
  -3  -5   4       30.14       32.94      3.13 o
  -2  -5   4       37.82       45.00      2.87 o
  -1  -5   4      316.90      328.53      6.89 o
   0  -5   4       17.18       14.17      2.19 o
   1  -5   4      371.85      341.12      6.73 o
   2  -5   4        0.59        0.23      1.50 o
   3  -5   4      253.00      282.40      8.25 o
   4  -5   4       56.63       50.21      3.39 o
   5  -5   4       16.46       15.45      2.79 o
   6  -5   4       31.84       37.44      4.40 o
   7  -5   4      274.00      270.54     13.06 o
   8  -5   4       73.88       97.14      7.13 o
   9  -5   4        0.14        0.61      3.11 o
  10  -5   4      146.78      151.76      8.19 o
  11  -5   4       20.18       26.90      5.96 o
 -11  -4   4        4.03        3.42      3.70 o
 -10  -4   4       41.42       43.89      5.88 o
  -9  -4   4       12.07        7.67      3.31 o
  -8  -4   4       23.07       17.61      3.57 o
  -7  -4   4      125.25      134.30      6.25 o
  -6  -4   4       17.84       25.55      3.41 o
  -5  -4   4       19.48       20.35      2.43 o
  -4  -4   4        5.30        5.76      1.98 o
  -3  -4   4      216.06      209.22      4.73 o
  -2  -4   4      127.44       98.25      3.51 o
  -1  -4   4      586.24      541.26      8.98 o
   0  -4   4       99.74       98.20      4.44 o
   1  -4   4      100.53       81.69      3.17 o
   2  -4   4      441.45      454.99      7.13 o
   3  -4   4      437.14      432.87      7.02 o
   4  -4   4       81.94       80.73      3.45 o
   5  -4   4       26.72       24.81      2.48 o
   6  -4   4      130.70      138.46      5.26 o
   7  -4   4       19.67       18.60      3.24 o
   8  -4   4       88.79       82.97      4.78 o
   9  -4   4       12.96       13.50      3.93 o
  10  -4   4        1.59        1.34      3.01 o
  11  -4   4       35.30       45.04      4.74 o
 -11  -3   4        4.98        3.35      3.27 o
 -10  -3   4        7.18       10.58      3.29 o
  -9  -3   4        7.67        7.49      3.10 o
  -8  -3   4       43.89       39.20      3.47 o
  -7  -3   4      169.15      172.93      8.18 o
  -6  -3   4        6.97       10.27      2.31 o
  -5  -3   4       16.53       15.23      2.06 o
  -4  -3   4        7.39        8.19      1.87 o
  -3  -3   4       19.51       34.86      2.59 o
  -2  -3   4      666.80      660.25      8.82 o
  -1  -3   4      954.68     1005.90     12.97 o
   0  -3   4      855.31      875.86     11.64 o
   1  -3   4      261.01      219.22      4.47 o
   2  -3   4      239.82      291.03      4.87 o
   3  -3   4     1738.09     1764.69     18.95 o
   4  -3   4      280.95      304.00      5.44 o
   5  -3   4       11.59       19.88      2.11 o
   6  -3   4        0.29        0.47      1.76 o
   7  -3   4       13.45       19.17      2.61 o
   8  -3   4        5.98        4.27      2.40 o
   9  -3   4       49.67       51.38      3.90 o
  10  -3   4       51.11       57.13      4.19 o
  11  -3   4       71.60       78.33      5.10 o
  12  -3   4       63.46       58.38      6.26 o
 -11  -2   4       19.65       28.66      4.44 o
 -10  -2   4       10.30        6.24      3.75 o
  -9  -2   4        1.42       -1.39      2.24 o
  -8  -2   4        0.35       -1.48      2.02 o
  -7  -2   4      143.64      142.38      5.09 o
  -6  -2   4       45.89       46.47      2.41 o
  -5  -2   4       28.96       30.32      2.15 o
  -4  -2   4       80.89       62.72      2.99 o
  -3  -2   4      237.01      293.02      5.37 o
  -2  -2   4      374.98      388.84      5.74 o
  -1  -2   4      487.22      488.61      7.43 o
   0  -2   4        0.56        3.04      1.24 o
   1  -2   4     1185.28     1283.86     13.44 o
   2  -2   4     1257.99     1235.54     12.50 o
   3  -2   4       17.07       28.79      1.63 o
   4  -2   4      234.11      252.88      5.57 o
   5  -2   4      776.10      725.82     10.76 o
   6  -2   4        6.76        5.76      1.65 o
   7  -2   4      285.85      277.16      6.18 o
   8  -2   4        9.50        8.75      2.27 o
   9  -2   4        0.45       -0.41      2.09 o
  10  -2   4       25.11       25.01      3.10 o
  11  -2   4       32.89       32.80      3.46 o
  12  -2   4       34.59       40.19      7.56 o
 -11  -1   4        1.97        0.15      3.20 o
 -10  -1   4        0.12       -0.28      2.13 o
  -9  -1   4       58.81       61.39      3.26 o
  -8  -1   4       13.69       16.33      2.32 o
  -7  -1   4       15.58       13.05      1.95 o
  -6  -1   4      160.07      157.75      5.42 o
  -5  -1   4      560.48      571.57      8.43 o
  -4  -1   4      578.89      566.39      8.37 o
  -3  -1   4       57.30       63.33      2.18 o
  -2  -1   4      666.73      731.71      8.17 o
  -1  -1   4      351.46      368.67      5.36 o
   0  -1   4       68.14       67.90      2.04 o
   1  -1   4        0.06        0.66      1.01 o
   2  -1   4      634.40      649.74      7.16 o
   3  -1   4      311.34      291.48      4.11 o
   4  -1   4      448.59      409.03      5.94 o
   5  -1   4     2188.20     2255.14     27.26 o
   6  -1   4       35.72       34.70      2.08 o
   7  -1   4      232.93      208.14      4.27 o
   8  -1   4        0.57       -0.58      1.77 o
   9  -1   4       36.26       33.50      2.63 o
  10  -1   4       51.15       41.74      2.96 o
  11  -1   4        0.25        3.18      2.40 o
  12  -1   4        1.48        0.79      2.49 o
 -11   0   4        5.06        3.92      3.02 o
 -10   0   4       27.67       24.05      2.84 o
  -9   0   4        0.05        0.87      1.84 o
  -8   0   4       97.92      100.16      3.64 o
  -7   0   4       71.69       64.31      2.66 o
  -6   0   4       12.93       12.16      1.66 o
  -5   0   4       32.71       28.34      1.61 o
  -4   0   4     1128.47     1175.93     14.86 o
  -3   0   4      391.97      449.88      7.32 o
  -2   0   4       16.92       10.45      1.07 o
  -1   0   4      139.95      134.23      2.51 o
   0   0   4      110.75      114.59      2.30 o
   1   0   4      670.12      706.01      7.28 o
   2   0   4      190.48      212.13      4.21 o
   3   0   4       56.32       69.13      1.90 o
   4   0   4      847.91      875.73     10.20 o
   5   0   4      969.86     1046.19     13.56 o
   6   0   4       96.27       92.54      2.83 o
   7   0   4      103.33       97.91      3.40 o
   8   0   4       76.25       83.19      3.15 o
   9   0   4      160.86      154.10      5.25 o
  10   0   4        2.02        2.93      2.03 o
  11   0   4       69.73       79.21      3.85 o
  12   0   4        8.39        6.45      3.38 o
  13   0   4       37.78       32.09      5.33 o
 -11   1   4       73.01       75.05      7.13 o
 -10   1   4        5.67        1.63      2.14 o
  -9   1   4      172.32      150.78      4.32 o
  -8   1   4       60.49       58.15      2.72 o
  -7   1   4       30.32       23.90      1.91 o
  -6   1   4       18.16       14.33      1.80 o
  -5   1   4       41.83       35.01      1.97 o
  -4   1   4        9.02       17.19      1.45 o
  -3   1   4      369.69      362.44      5.73 o
  -2   1   4     1598.35     1605.21     15.65 o
  -1   1   4       14.61       14.39      1.19 o
   0   1   4     1182.85     1266.95     11.80 o
   1   1   4      455.57      437.67      4.98 o
   2   1   4      655.34      663.83      7.36 o
   3   1   4      198.74      212.82      3.34 o
   4   1   4      665.07      682.30      8.56 o
   5   1   4     1520.91     1600.07     20.66 o
   6   1   4      793.12      870.84     11.58 o
   7   1   4        1.68       -0.27      1.36 o
   8   1   4       25.49       18.00      1.86 o
   9   1   4       88.99       97.74      6.54 o
  10   1   4       17.27       11.68      2.18 o
  11   1   4        2.75        2.17      2.14 o
  12   1   4       13.36       10.74      3.29 o
  13   1   4        0.25       -0.16      3.98 o
 -11   2   4       61.95       56.36      8.57 o
 -10   2   4        0.13       -0.91      2.29 o
  -9   2   4        1.58        0.66      1.84 o
  -8   2   4        1.45        1.18      1.82 o
  -7   2   4      312.47      294.04      5.65 o
  -6   2   4      102.62      106.31      3.24 o
  -5   2   4       53.14       53.53      2.47 o
  -4   2   4       24.39       34.68      1.74 o
  -3   2   4      268.47      226.44      3.99 o
  -2   2   4     3586.77     3634.35     33.82 o
  -1   2   4       26.33       28.13      1.36 o
   0   2   4      915.59      921.74      8.95 o
   1   2   4      458.50      456.64      5.31 o
   2   2   4     7062.90     7094.46     62.22 o
   3   2   4        2.83        4.81      1.11 o
   4   2   4      340.47      351.06      4.83 o
   5   2   4      895.76      815.76     11.48 o
   6   2   4      711.21      720.91     10.36 o
   7   2   4      160.54      143.39      4.29 o
   8   2   4        9.72       10.18      1.74 o
   9   2   4        0.75        1.84      1.77 o
  10   2   4       21.49       18.44      3.05 o
  11   2   4      172.51      170.32      5.20 o
  12   2   4       12.74       11.62      2.49 o
  13   2   4       19.50       20.73      7.50 o
 -11   3   4        1.89        4.59      3.52 o
 -10   3   4       58.49       56.15      4.29 o
  -9   3   4      116.95      120.26      4.83 o
  -8   3   4       65.81       60.24      3.68 o
  -7   3   4      239.49      238.69      6.23 o
  -6   3   4        7.14        6.59      1.75 o
  -5   3   4       17.75        7.71      1.71 o
  -4   3   4       25.15       32.92      1.76 o
  -3   3   4     1775.93     1884.87     21.47 o
  -2   3   4     1110.89     1188.79     12.67 o
  -1   3   4      842.81      887.34     10.30 o
   0   3   4       70.78       54.75      1.74 o
   1   3   4      883.50      913.84      9.32 o
   2   3   4      930.32      949.66     10.51 o
   3   3   4       97.46      107.30      2.59 o
   4   3   4       52.64       48.15      1.73 o
   5   3   4       73.99       71.45      2.83 o
   6   3   4      281.28      253.06      5.45 o
   7   3   4       62.73       64.75      2.43 o
   8   3   4       35.54       32.46      2.27 o
   9   3   4        0.50       -0.44      1.79 o
  10   3   4        7.54        9.48      2.21 o
  11   3   4      169.45      168.42      5.31 o
  12   3   4        0.45        2.76      2.35 o
  13   3   4        0.23       -1.41      3.97 o
 -11   4   4        2.43        6.59      3.86 o
 -10   4   4        1.10       -0.43      2.77 o
  -9   4   4      120.62      124.49      4.62 o
  -8   4   4       28.22       30.06      2.80 o
  -7   4   4       97.03      100.27      4.41 o
  -6   4   4       54.83       49.65      2.54 o
  -5   4   4      693.97      662.73      9.02 o
  -4   4   4      242.83      251.83      4.98 o
  -3   4   4     1212.46     1345.76     18.39 o
  -2   4   4      462.41      426.64      5.74 o
  -1   4   4     1528.51     1551.85     16.97 o
   0   4   4     1400.82     1406.37     16.48 o
   1   4   4     1195.32     1191.80     12.57 o
   2   4   4       19.41       27.61      1.76 o
   3   4   4      227.23      247.74      4.75 o
   4   4   4     1217.47     1133.34     12.92 o
   5   4   4       51.70       35.78      1.93 o
   6   4   4      463.97      412.47      7.15 o
   7   4   4       46.32       42.33      2.56 o
   8   4   4        0.10       -1.43      1.57 o
   9   4   4       14.14       12.75      2.33 o
  10   4   4      246.48      221.23      6.20 o
  11   4   4       40.56       40.54      3.21 o
  12   4   4       20.37       18.05      3.18 o
  13   4   4       12.66        7.74      4.66 o
 -10   5   4       34.07       37.16      3.78 o
  -9   5   4        1.68        4.35      2.80 o
  -8   5   4       85.57       96.13      4.85 o
  -7   5   4      121.46      136.92      4.75 o
  -6   5   4        1.06        2.30      1.96 o
  -5   5   4      771.58      732.69     10.84 o
  -4   5   4      125.01      133.42      3.88 o
  -3   5   4        2.39       -1.49      1.49 o
  -2   5   4      316.97      260.30      4.86 o
  -1   5   4      806.57      832.66     10.26 o
   0   5   4        1.00        0.91      1.17 o
   1   5   4      126.92      115.23      3.18 o
   2   5   4      695.35      773.83     10.80 o
   3   5   4      109.71      120.37      3.26 o
   4   5   4      932.26      822.18     10.18 o
   5   5   4      218.88      229.53      4.77 o
   6   5   4      211.38      233.32      5.73 o
   7   5   4       15.90       20.46      2.05 o
   8   5   4      222.19      207.22      5.63 o
   9   5   4        0.36        1.13      2.13 o
  10   5   4       14.52       20.08      2.81 o
  11   5   4        0.41        1.73      2.73 o
  12   5   4        0.42        4.28      2.98 o
  13   5   4       26.93       37.88      4.50 o
 -10   6   4       64.39       68.68      5.73 o
  -9   6   4        0.82       -1.61      2.88 o
  -8   6   4        1.89        0.11      2.79 o
  -7   6   4       12.13       14.21      3.00 o
  -6   6   4      130.87      120.45      4.88 o
  -5   6   4        1.54        3.08      2.36 o
  -4   6   4      104.55      104.96      3.72 o
  -3   6   4      639.15      631.48     10.08 o
  -2   6   4      425.11      439.11      7.44 o
  -1   6   4      245.15      259.21      5.43 o
   0   6   4      153.38      179.23      4.74 o
   1   6   4       30.81       35.59      2.14 o
   2   6   4      324.05      337.42      6.33 o
   3   6   4        0.78        1.22      1.31 o
   4   6   4     1131.72     1179.10     14.54 o
   5   6   4        5.85        3.99      1.48 o
   6   6   4       42.25       42.70      2.73 o
   7   6   4        7.73       10.15      2.03 o
   8   6   4      149.54      161.12      5.84 o
   9   6   4       16.71       10.03      2.68 o
  10   6   4       16.40       25.46      3.57 o
  11   6   4        2.19       -0.81      2.81 o
  12   6   4       27.84       28.13      5.35 o
  13   6   4        1.26        7.55      4.08 o
 -10   7   4       18.31       21.83      7.35 o
  -9   7   4        8.04        5.46      3.43 o
  -8   7   4       56.76       61.59      4.93 o
  -7   7   4        1.56        1.47      3.83 o
  -6   7   4       83.32       89.96      7.33 o
  -5   7   4        0.04       -1.07      2.51 o
  -4   7   4       23.96       28.22      3.16 o
  -3   7   4       57.26       51.82      3.10 o
  -2   7   4      401.23      425.74      7.67 o
  -1   7   4      936.84      859.51     13.43 o
   0   7   4       75.81       73.33      3.46 o
   1   7   4      167.81      156.99      4.38 o
   2   7   4       55.24       45.77      2.69 o
   3   7   4     1644.07     1660.36     21.47 o
   4   7   4       34.46       30.01      2.37 o
   5   7   4      403.41      409.61      7.08 o
   6   7   4      244.45      238.16      6.10 o
   7   7   4      575.98      556.15     10.96 o
   8   7   4        0.02        1.72      2.63 o
   9   7   4        4.06        4.86      3.05 o
  10   7   4       69.20       82.63      5.94 o
  11   7   4        8.61       14.80      3.65 o
  12   7   4       24.44       27.79      4.38 o
  13   7   4        9.44        8.35      5.75 o
  -9   8   4        9.19       12.65      4.68 o
  -8   8   4       86.82       94.44      7.00 o
  -7   8   4       21.96       21.18      4.12 o
  -6   8   4        0.65       -2.82      2.82 o
  -5   8   4        0.52       -1.96      2.88 o
  -4   8   4       86.51       82.28      7.51 o
  -3   8   4      418.64      393.04      9.55 o
  -2   8   4      349.22      323.05      8.97 o
  -1   8   4      190.00      188.77      6.73 o
   0   8   4        2.80        0.87      1.47 o
   1   8   4     1241.22     1268.19     17.55 o
   2   8   4      121.81      124.40      4.21 o
   3   8   4      175.49      196.99      5.28 o
   4   8   4       93.95      103.85      4.65 o
   5   8   4        0.42        2.44      2.07 o
   6   8   4       11.37       15.82      3.04 o
   7   8   4      108.54      102.44      5.79 o
   8   8   4       59.34       56.05      4.95 o
   9   8   4        2.88        0.00      3.47 o
  10   8   4        2.73       -1.90      3.36 o
  11   8   4        4.37        4.02      4.08 o
  12   8   4       13.56       26.80      9.18 o
  13   8   4        5.25        3.72      7.89 o
  -8   9   4       99.77      123.60      9.31 o
  -7   9   4        5.60        2.36      4.14 o
  -6   9   4       57.03       60.12      6.24 o
  -5   9   4        0.79       -0.04      3.56 o
  -4   9   4      243.79      222.83      8.52 o
  -3   9   4      315.93      314.40     10.00 o
  -2   9   4      274.43      296.17      9.12 o
  -1   9   4        9.54       11.00      2.52 o
   0   9   4      816.93      809.02     14.93 o
   1   9   4      533.97      534.82      9.79 o
   2   9   4      100.85      102.42      4.23 o
   3   9   4      100.81       99.04      4.45 o
   4   9   4        3.25        1.08      1.96 o
   5   9   4      409.93      410.05      8.86 o
   6   9   4        0.19        0.31      2.64 o
   7   9   4      110.66      100.39      7.12 o
   8   9   4        0.06       -3.51      3.51 o
   9   9   4       11.51       10.44      4.51 o
  10   9   4        1.06        9.41      5.33 o
  11   9   4        6.76        2.58      4.36 o
  12   9   4        3.24        7.56      4.73 o
  -8  10   4       17.23       14.33      5.53 o
  -7  10   4        7.31        9.27      5.00 o
  -6  10   4      119.50      133.20      8.63 o
  -5  10   4       82.92       79.08      8.17 o
  -4  10   4       36.39       41.89      5.63 o
  -3  10   4      177.63      145.96      8.43 o
  -2  10   4       17.75       20.67      4.34 o
  -1  10   4      221.23      226.78      9.36 o
   0  10   4       35.64       39.91      5.21 o
   1  10   4       14.73       13.42      2.85 o
   2  10   4      135.58      133.93      5.06 o
   3  10   4       34.84       40.30      3.40 o
   4  10   4        0.32        1.70      2.57 o
   5  10   4      122.49      144.35      6.79 o
   6  10   4        5.58        3.97      3.57 o
   7  10   4       69.45       72.76      7.08 o
   8  10   4        1.45       -1.01      4.02 o
   9  10   4        1.73        3.51      4.63 o
  10  10   4        4.36        0.09      4.59 o
  11  10   4       23.16       28.07      6.20 o
  12  10   4       16.64       20.50      6.20 o
  -7  11   4        7.37       18.52      5.70 o
  -6  11   4       83.45       92.27      8.22 o
  -5  11   4       40.27       31.79      7.26 o
  -4  11   4        1.81        0.51      4.26 o
  -3  11   4        5.71       -5.12      5.12 o
  -2  11   4      132.49      127.17      8.99 o
  -1  11   4       28.21       32.78      5.25 o
   0  11   4       52.13       51.68      6.56 o
   1  11   4        2.51        8.15      4.31 o
   2  11   4      189.13      186.63      8.76 o
   3  11   4       49.68       73.17     10.78 o
   4  11   4       33.20       36.27      5.75 o
   5  11   4       97.90      108.82     11.29 o
   6  11   4       32.27       24.60      4.74 o
   7  11   4       49.51       38.05      6.33 o
   8  11   4        0.04       -1.78      4.28 o
   9  11   4       28.35       26.78      6.09 o
  10  11   4        0.05       -3.19      4.78 o
  11  11   4        2.05        1.97      5.23 o
  -6  12   4        2.25       -0.48      6.24 o
  -5  12   4       53.28       54.14      8.66 o
  -4  12   4       62.26       65.56      8.94 o
  -3  12   4        2.22       -1.66      5.85 o
  -2  12   4      171.51      155.84     12.89 o
  -1  12   4        6.43       -0.02      5.15 o
   0  12   4       48.51       46.99     12.06 o
   1  12   4        4.15        4.10      6.15 o
   2  12   4        0.04       -5.14      5.14 o
   3  12   4        0.14        1.88      4.44 o
   4  12   4       16.32       19.17      5.38 o
   5  12   4       26.40       40.50      6.66 o
   6  12   4        0.00       -5.31      5.31 o
   7  12   4        9.33        0.70     19.14 o
   8  12   4        0.58       -1.96      5.68 o
   9  12   4       18.36       12.92      7.10 o
  10  12   4        2.54       16.82      7.72 o
  11  12   4        1.23       -6.30      6.30 o
  -5  13   4        7.67       13.27      6.97 o
  -4  13   4       45.88       42.79      8.30 o
  -3  13   4       11.15       10.35      6.43 o
  -2  13   4       35.73       26.11      8.32 o
  -1  13   4        3.73        5.76     12.08 o
   0  13   4       76.97       85.28      8.85 o
   1  13   4       19.58       11.34      7.02 o
   2  13   4       40.46       52.75      9.45 o
   3  13   4       78.96       75.37     10.17 o
   4  13   4       42.81       39.70      8.53 o
   5  13   4        2.21        1.27      5.06 o
   6  13   4        0.43        0.29      6.35 o
   7  13   4        3.53       -5.91      5.91 o
   8  13   4        0.55       -0.17      6.70 o
   9  13   4        4.07        9.04      7.55 o
  10  13   4        0.67        5.61      7.38 o
  -4  14   4        6.41        3.59      6.86 o
  -3  14   4        6.28        7.04     10.40 o
  -2  14   4        1.72        1.34      6.78 o
  -1  14   4        4.10        0.36     10.49 o
   0  14   4       11.80       -0.66      8.99 o
   1  14   4        1.38        2.95      7.13 o
   2  14   4       26.60       27.79      9.00 o
   3  14   4       66.92       55.81     10.05 o
   4  14   4        0.08        1.69      7.08 o
   5  14   4        0.22       -3.08     10.41 o
   6  14   4        0.19      -10.40     10.40 o
   7  14   4       15.73        5.29      7.99 o
   8  14   4        3.03        0.00      7.19 o
   9  14   4        9.84       19.89      8.97 o
  -2  15   4        0.22       -7.73      7.73 o
  -1  15   4        0.61       -3.81     10.38 o
   0  15   4        3.96       12.48     11.66 o
   1  15   4       21.09       28.55     13.17 o
   2  15   4       19.46        9.75     10.37 o
   3  15   4       14.99       21.56      9.36 o
   4  15   4        1.94      -10.54     10.54 o
   5  15   4        8.04       -4.40     11.13 o
   6  15   4       12.03        4.58     12.94 o
   7  15   4        4.45       16.72     14.63 o
   8  15   4       27.36        4.09     13.58 o
   1  16   4        0.31        4.59     11.18 o
   2  16   4       18.39       41.25     16.36 o
   3  16   4        2.69        7.99      9.79 o
   4  16   4       33.48       48.48     17.20 o
   5  16   4       22.60       20.95     16.15 o
  -5 -12   5        2.62      -10.68     10.68 o
  -4 -12   5        0.39       14.88     12.64 o
  -3 -12   5       33.45       34.84     15.70 o
  -2 -12   5        3.30      -11.30     11.30 o
  -1 -12   5       14.91       21.64      9.79 o
   0 -12   5        0.15       -4.11      7.78 o
   1 -12   5       12.43       12.48     11.27 o
   2 -12   5       22.23       29.20     14.40 o
   3 -12   5       54.26       57.38     15.97 o
  -7 -11   5       10.67       14.83     13.17 o
  -6 -11   5        3.87        3.62      8.46 o
  -5 -11   5       12.28       27.47     14.12 o
  -4 -11   5       18.76       35.84     14.83 o
  -3 -11   5       10.58       -0.73     10.95 o
  -2 -11   5       11.74       22.89      8.74 o
  -1 -11   5        0.47       -6.25      7.10 o
   0 -11   5        0.05       11.55      7.73 o
   1 -11   5      109.30      101.31     12.83 o
   2 -11   5        2.00       -6.92      8.12 o
   3 -11   5        6.14        5.38      9.79 o
   4 -11   5        1.48        7.87     10.68 o
   5 -11   5       25.72        8.94     10.91 o
  -8 -10   5        0.48       -0.49      7.88 o
  -7 -10   5        2.48       -0.55      7.66 o
  -6 -10   5       24.76       31.38      9.25 o
  -5 -10   5       50.78       63.28     10.52 o
  -4 -10   5        8.24        2.29      7.39 o
  -3 -10   5        9.36       -1.35      9.06 o
  -2 -10   5        5.62        1.29     14.68 o
  -1 -10   5       30.25       33.41      8.76 o
   0 -10   5        8.42        3.75      6.79 o
   1 -10   5       33.83       27.48      8.90 o
   2 -10   5       26.47       21.13      7.40 o
   3 -10   5       24.22       20.10      7.59 o
   4 -10   5       87.00       99.20     18.33 o
   5 -10   5       49.56       42.55      9.84 o
   6 -10   5        2.34        5.01      8.78 o
  -9  -9   5        0.11       13.03     11.38 o
  -8  -9   5        2.04       22.11      8.25 o
  -7  -9   5        6.02       14.27      7.73 o
  -6  -9   5        8.53        6.09      7.08 o
  -5  -9   5        0.45        2.41      6.24 o
  -4  -9   5        1.80       -1.20      6.63 o
  -3  -9   5        0.01       -1.70      4.54 o
  -2  -9   5       15.35        8.06      5.26 o
  -1  -9   5       31.09       30.02      7.60 o
   0  -9   5       49.01       42.39      8.56 o
   1  -9   5       63.72       57.27      9.13 o
   2  -9   5       57.11       44.42      7.35 o
   3  -9   5       30.86       25.12      6.07 o
   4  -9   5       27.60       20.29      5.99 o
   5  -9   5       53.01       37.96      7.04 o
   6  -9   5        8.35       13.12      6.91 o
   7  -9   5       49.00       67.89     10.52 o
   8  -9   5       28.46       48.05     13.19 o
  -9  -8   5       26.38       28.87      7.02 o
  -8  -8   5        0.99        0.44      5.24 o
  -7  -8   5       68.90       69.49      8.17 o
  -6  -8   5       49.10       60.90      7.75 o
  -5  -8   5        1.25       -6.14      6.14 o
  -4  -8   5        5.35        7.39      6.43 o
  -3  -8   5       89.65       81.64      7.81 o
  -2  -8   5      106.85       93.36     10.37 o
  -1  -8   5       52.65       46.57      6.54 o
   0  -8   5       41.35       40.99      6.52 o
   1  -8   5      119.67      132.12      9.38 o
   2  -8   5        8.39        1.56     10.54 o
   3  -8   5        1.18        2.11      3.63 o
   4  -8   5       84.10       79.11      7.76 o
   5  -8   5       32.72       33.17      6.23 o
   6  -8   5       27.63       29.67      6.21 o
   7  -8   5        8.36        1.06      5.04 o
   8  -8   5       27.00       35.13      7.04 o
   9  -8   5       16.95        8.03      9.93 o
 -10  -7   5        2.56        8.35      6.19 o
  -9  -7   5        6.91        0.80      5.30 o
  -8  -7   5        0.46       -4.49      4.49 o
  -7  -7   5      130.69      161.79     10.06 o
  -6  -7   5       79.86       77.64      7.70 o
  -5  -7   5       16.30        7.81      4.91 o
  -4  -7   5       44.89       35.62      7.25 o
  -3  -7   5      152.22      159.76      8.22 o
  -2  -7   5        5.18        5.54      3.55 o
  -1  -7   5      200.81      190.97      8.72 o
   0  -7   5      500.90      508.16     14.60 o
   1  -7   5      137.17      128.04      6.76 o
   2  -7   5      126.74      145.32      8.47 o
   3  -7   5        2.72        0.92      3.00 o
   4  -7   5       57.19       51.74      4.92 o
   5  -7   5       65.08       71.44      6.38 o
   6  -7   5       24.74       23.38      4.96 o
   7  -7   5       10.14       12.98      4.60 o
   8  -7   5        0.26        1.13      4.16 o
   9  -7   5        0.01       -1.64      4.62 o
 -10  -6   5        3.93       10.24      5.61 o
  -9  -6   5        5.66        9.99      4.99 o
  -8  -6   5       35.85       36.17      6.00 o
  -7  -6   5      161.90      156.06      9.44 o
  -6  -6   5      182.68      179.48     11.02 o
  -5  -6   5        0.31       -3.33      3.33 o
  -4  -6   5        6.86       18.92      3.51 o
  -3  -6   5      714.55      667.07     13.49 o
  -2  -6   5      135.83      133.68      9.81 o
  -1  -6   5      118.87      120.80      5.10 o
   0  -6   5       56.56       53.63      3.58 o
   1  -6   5       81.56       75.33      4.00 o
   2  -6   5      150.86      150.67      7.60 o
   3  -6   5       64.24       66.73      5.17 o
   4  -6   5        4.58        2.93      2.58 o
   5  -6   5       18.31       15.94      3.96 o
   6  -6   5       83.36       84.75      7.42 o
   7  -6   5        5.46        3.93      3.89 o
   8  -6   5        5.99        6.94      4.34 o
   9  -6   5        0.01       -2.73      4.06 o
  10  -6   5       91.87       77.97      7.37 o
 -10  -5   5       24.19       25.36      5.68 o
  -9  -5   5       10.36       13.76      4.82 o
  -8  -5   5        4.20        8.62      3.78 o
  -7  -5   5       85.62       85.68      6.01 o
  -6  -5   5      128.60      122.33      6.82 o
  -5  -5   5      125.11      124.01      6.70 o
  -4  -5   5        0.05       -0.25      2.58 o
  -3  -5   5       68.45       77.26      3.73 o
  -2  -5   5        0.21        3.29      2.00 o
  -1  -5   5       60.14       53.08      3.22 o
   0  -5   5      163.83      139.31      4.44 o
   1  -5   5        0.07        0.24      1.88 o
   2  -5   5      176.59      179.12      4.92 o
   3  -5   5      269.25      288.16      6.34 o
   4  -5   5        1.46        1.14      2.35 o
   5  -5   5        4.59        8.21      2.81 o
   6  -5   5      546.08      528.78     13.01 o
   7  -5   5       23.09       20.60      3.84 o
   8  -5   5       12.39        9.01      5.84 o
   9  -5   5        4.99        2.18      4.00 o
  10  -5   5      106.53       89.42      7.23 o
  11  -5   5        9.04       16.78      5.78 o
 -11  -4   5        5.06        5.90      5.76 o
 -10  -4   5       11.41        3.96      3.95 o
  -9  -4   5        0.48       -0.23      3.43 o
  -8  -4   5        7.89        2.73      3.22 o
  -7  -4   5        2.67        3.13      3.20 o
  -6  -4   5       25.77       26.18      3.94 o
  -5  -4   5      495.45      471.62     11.04 o
  -4  -4   5      351.24      339.46      7.86 o
  -3  -4   5        1.46        2.22      1.82 o
  -2  -4   5       20.39       17.57      2.28 o
  -1  -4   5      575.76      580.22      9.71 o
   0  -4   5        2.58       -1.63      1.63 o
   1  -4   5      110.72      111.17      4.17 o
   2  -4   5       44.07       46.15      2.94 o
   3  -4   5      869.71      914.82     12.86 o
   4  -4   5      235.58      240.12      5.46 o
   5  -4   5       13.02       18.15      2.87 o
   6  -4   5      114.55      104.68      5.40 o
   7  -4   5        3.33       -1.86      2.67 o
   8  -4   5      603.80      607.91     18.86 o
   9  -4   5       34.39       27.38      3.93 o
  10  -4   5       20.34       19.98      4.32 o
  11  -4   5       12.84       12.67      4.52 o
 -11  -3   5        0.01       -0.13      4.25 o
 -10  -3   5       58.07       65.04      5.19 o
  -9  -3   5        0.67        3.67      3.32 o
  -8  -3   5        8.30       10.03      3.41 o
  -7  -3   5       13.27        9.38      3.18 o
  -6  -3   5        0.42        3.61      2.69 o
  -5  -3   5      108.68      113.07      4.62 o
  -4  -3   5      159.09      145.59      4.66 o
  -3  -3   5       35.70       29.41      3.02 o
  -2  -3   5       21.34       13.21      1.85 o
  -1  -3   5     1088.77     1058.47     14.60 o
   0  -3   5        0.27        2.64      1.54 o
   1  -3   5       94.08       86.02      3.30 o
   2  -3   5       17.27       25.64      2.07 o
   3  -3   5      343.40      404.75      7.22 o
   4  -3   5       51.59       54.19      2.50 o
   5  -3   5       49.41       47.46      2.84 o
   6  -3   5       96.61      109.25      4.55 o
   7  -3   5       92.04       86.37      4.59 o
   8  -3   5      408.52      408.78     10.78 o
   9  -3   5        0.01       -2.40      2.72 o
  10  -3   5       10.20       14.41      3.38 o
  11  -3   5        0.08        1.59      3.29 o
  12  -3   5       15.56        7.96      5.34 o
 -11  -2   5        2.20       -3.87      3.87 o
 -10  -2   5        7.32       10.07      3.32 o
  -9  -2   5        3.16        4.24      3.00 o
  -8  -2   5       81.44       86.99      4.99 o
  -7  -2   5       32.71       33.23      3.28 o
  -6  -2   5      133.38      131.51      5.12 o
  -5  -2   5       85.35       88.44      3.48 o
  -4  -2   5      286.19      299.00      7.06 o
  -3  -2   5        0.89        5.88      1.64 o
  -2  -2   5      159.51      169.86      4.15 o
  -1  -2   5      255.87      250.01      4.35 o
   0  -2   5        8.14       15.68      1.38 o
   1  -2   5     1314.80     1348.35     16.60 o
   2  -2   5       69.59       66.77      2.45 o
   3  -2   5     1123.80     1070.89     11.92 o
   4  -2   5       23.78       38.11      2.05 o
   5  -2   5        8.80        7.55      1.81 o
   6  -2   5      136.86      147.85      4.49 o
   7  -2   5        8.35        7.60      2.29 o
   8  -2   5        0.30        0.20      2.18 o
   9  -2   5      128.49      132.90      5.48 o
  10  -2   5       17.40       22.20      3.37 o
  11  -2   5        1.01        0.36      2.80 o
  12  -2   5       33.88       32.39      4.47 o
 -11  -1   5        5.05       12.38      5.47 o
 -10  -1   5       17.26       19.70      3.41 o
  -9  -1   5       33.65       33.85      4.74 o
  -8  -1   5      144.50      154.35      5.28 o
  -7  -1   5       10.24        9.95      2.32 o
  -6  -1   5      302.06      297.04      6.46 o
  -5  -1   5        3.17        5.14      1.62 o
  -4  -1   5       22.92       29.58      2.12 o
  -3  -1   5       30.70       33.23      2.16 o
  -2  -1   5       38.64       52.93      1.99 o
  -1  -1   5       59.48       78.75      2.37 o
   0  -1   5      197.63      213.63      5.99 o
   1  -1   5     4903.63     4859.09     52.40 o
   2  -1   5       18.97       16.45      1.25 o
   3  -1   5       98.43       73.63      2.21 o
   4  -1   5        0.81        0.75      1.20 o
   5  -1   5      171.95      175.18      4.21 o
   6  -1   5        0.03       -0.20      1.52 o
   7  -1   5       30.07       36.63      2.56 o
   8  -1   5        0.16       -0.18      1.95 o
   9  -1   5      186.66      172.09      5.32 o
  10  -1   5       72.81       81.52      4.34 o
  11  -1   5        8.27        5.77      2.82 o
  12  -1   5       34.45       40.70      4.03 o
 -11   0   5       18.38       18.28      4.89 o
 -10   0   5       29.00       28.34      3.25 o
  -9   0   5       58.50       59.52      3.50 o
  -8   0   5      275.76      285.01      8.21 o
  -7   0   5       81.66       86.89      4.49 o
  -6   0   5      471.49      437.04      9.73 o
  -5   0   5        8.79       11.68      1.66 o
  -4   0   5      140.26      147.70      3.80 o
  -3   0   5       74.00       90.31      2.93 o
  -2   0   5      534.92      610.51      7.21 o
  -1   0   5       86.89       86.22      2.17 o
   0   0   5     1778.48     1776.87     20.94 o
   1   0   5      914.03      954.83      9.67 o
   2   0   5      577.22      576.70      7.13 o
   3   0   5      767.94      730.83      8.41 o
   4   0   5       30.35       45.81      1.89 o
   5   0   5      848.99      825.07     10.95 o
   6   0   5        1.65        3.50      1.49 o
   7   0   5      139.49      128.50      3.58 o
   8   0   5        2.97        0.52      1.91 o
   9   0   5        2.95        3.16      2.07 o
  10   0   5       10.44        9.98      2.42 o
  11   0   5        2.78        5.63      2.67 o
  12   0   5       16.63       19.05      4.39 o
  13   0   5        4.71        5.95      4.51 o
 -11   1   5        0.37       -3.99      4.00 o
 -10   1   5       10.93        6.74      2.60 o
  -9   1   5        0.95       -0.29      2.01 o
  -8   1   5       21.62       24.17      2.52 o
  -7   1   5       98.33      100.43      3.83 o
  -6   1   5      145.70      130.99      4.02 o
  -5   1   5       54.80       57.24      2.50 o
  -4   1   5     1529.20     1572.20     19.60 o
  -3   1   5      133.08      153.97      3.83 o
  -2   1   5     1284.19     1355.34     13.77 o
  -1   1   5       36.29       31.86      1.56 o
   0   1   5      297.21      299.90      4.95 o
   1   1   5      520.77      527.63      6.24 o
   2   1   5     2238.54     2310.00     23.43 o
   3   1   5     1861.90     1834.42     18.21 o
   4   1   5        1.04       -1.05      1.05 o
   5   1   5      630.62      611.11      8.95 o
   6   1   5       24.22       23.25      2.32 o
   7   1   5      257.91      261.00      9.60 o
   8   1   5       52.82       55.92      3.00 o
   9   1   5       98.60       94.55      4.54 o
  10   1   5       69.83       69.79      4.95 o
  11   1   5       22.59       20.32      3.15 o
  12   1   5       16.07        6.78      3.00 o
  13   1   5        9.34        2.19      4.12 o
 -11   2   5       12.84        8.45      4.07 o
 -10   2   5        7.05        7.39      3.04 o
  -9   2   5        0.66        0.63      2.07 o
  -8   2   5       12.21        7.29      2.17 o
  -7   2   5       55.06       54.84      3.41 o
  -6   2   5     1047.79     1062.12     15.32 o
  -5   2   5       33.83       44.24      2.04 o
  -4   2   5      256.61      243.94      4.55 o
  -3   2   5        0.27        1.63      1.11 o
  -2   2   5     1980.91     2090.08     21.28 o
  -1   2   5      102.23      100.85      2.41 o
   0   2   5      206.89      211.24      3.72 o
   1   2   5        0.05        0.05      1.02 o
   2   2   5      168.27      169.99      3.66 o
   3   2   5       12.41       13.18      1.35 o
   4   2   5      248.87      280.07      4.75 o
   5   2   5       24.76       27.62      1.94 o
   6   2   5      812.27      860.92     12.53 o
   7   2   5      473.72      473.34      7.99 o
   8   2   5        2.92        3.16      2.03 o
   9   2   5      372.87      347.92      8.05 o
  10   2   5       72.23       68.41      5.67 o
  11   2   5       12.58       10.97      2.84 o
  12   2   5        3.13       -0.19      2.60 o
  13   2   5       10.38       20.93      8.04 o
 -11   3   5       75.51       71.00      7.31 o
 -10   3   5       31.58       29.05      3.72 o
  -9   3   5       21.38       17.04      5.17 o
  -8   3   5        4.73        5.12      2.08 o
  -7   3   5       18.78       11.61      2.09 o
  -6   3   5        2.92        2.90      1.89 o
  -5   3   5       25.74       31.99      1.93 o
  -4   3   5      144.57      122.91      3.60 o
  -3   3   5      408.88      407.22      6.84 o
  -2   3   5     1032.31     1049.53     12.30 o
  -1   3   5      216.04      200.38      3.49 o
   0   3   5      585.40      559.49      7.06 o
   1   3   5      748.19      694.48      7.70 o
   2   3   5      155.25      168.58      3.70 o
   3   3   5        0.27       -0.64      1.01 o
   4   3   5      905.34     1003.45     11.75 o
   5   3   5      368.00      359.04      7.82 o
   6   3   5        5.71        6.99      1.57 o
   7   3   5      624.85      635.23      9.94 o
   8   3   5       25.65       28.84      2.42 o
   9   3   5       21.94       24.79      2.70 o
  10   3   5        3.91        4.47      2.32 o
  11   3   5       54.79       53.72      3.96 o
  12   3   5        0.01        2.12      2.68 o
  13   3   5       19.50       17.73      5.31 o
 -10   4   5       19.46       18.46      3.68 o
  -9   4   5      152.35      159.09      5.55 o
  -8   4   5        0.93       -1.31      2.10 o
  -7   4   5       20.17       21.21      2.60 o
  -6   4   5       50.63       47.88      2.99 o
  -5   4   5      100.26      101.37      3.13 o
  -4   4   5       79.45       70.80      2.72 o
  -3   4   5        0.26       -0.41      1.15 o
  -2   4   5      197.19      163.13      3.62 o
  -1   4   5     1417.42     1512.58     16.81 o
   0   4   5     2462.90     2497.44     27.47 o
   1   4   5       19.86       25.68      1.65 o
   2   4   5       55.16       62.60      3.58 o
   3   4   5     2158.25     2127.27     32.80 o
   4   4   5     1582.10     1730.43     19.01 o
   5   4   5       31.76       35.50      2.06 o
   6   4   5      181.02      159.50      4.68 o
   7   4   5       46.27       42.37      2.79 o
   8   4   5      227.72      220.46      6.22 o
   9   4   5      111.16      108.08      4.45 o
  10   4   5       38.12       31.43      3.16 o
  11   4   5      114.52      116.56      6.56 o
  12   4   5        3.22        4.05      2.89 o
  13   4   5       23.91       34.31      7.57 o
 -10   5   5       19.53       11.21      4.23 o
  -9   5   5      234.30      263.85      7.48 o
  -8   5   5        8.71        6.13      3.00 o
  -7   5   5       97.19      103.30      4.57 o
  -6   5   5       16.77       12.35      2.40 o
  -5   5   5      208.69      184.30      5.34 o
  -4   5   5       14.55       13.79      1.92 o
  -3   5   5      122.00      128.55      5.40 o
  -2   5   5       50.20       54.38      2.59 o
  -1   5   5       55.46       61.23      2.29 o
   0   5   5     1418.82     1475.10     17.68 o
   1   5   5      121.24      135.47      3.55 o
   2   5   5      181.14      183.16      4.09 o
   3   5   5      635.32      655.00      8.75 o
   4   5   5     1444.82     1418.86     16.24 o
   5   5   5      160.72      158.11      3.77 o
   6   5   5       82.92       92.01      3.44 o
   7   5   5        0.25       -0.64      1.57 o
   8   5   5      132.28      123.25      5.72 o
   9   5   5       52.09       44.56      3.47 o
  10   5   5        4.79        4.76      2.78 o
  11   5   5        6.85        9.85      3.18 o
  12   5   5        7.88       11.70      3.36 o
  13   5   5       90.62      108.76      6.72 o
 -10   6   5        0.03        3.82      3.93 o
  -9   6   5       63.79       75.33      5.14 o
  -8   6   5        1.86        0.27      2.86 o
  -7   6   5      155.26      166.35      8.27 o
  -6   6   5        7.09        4.59      2.66 o
  -5   6   5      165.36      159.96      5.59 o
  -4   6   5      100.64      103.15      3.81 o
  -3   6   5       60.21       66.50      3.18 o
  -2   6   5      212.77      210.09      4.81 o
  -1   6   5      215.56      260.30      5.21 o
   0   6   5       88.73       75.49      3.45 o
   1   6   5        0.38        1.47      1.50 o
   2   6   5      839.78      857.56     12.50 o
   3   6   5        0.05       -1.17      1.17 o
   4   6   5      189.45      180.15      4.51 o
   5   6   5      212.90      211.54      4.67 o
   6   6   5      263.11      280.53      6.37 o
   7   6   5      202.41      194.01      5.83 o
   8   6   5      296.06      295.55      8.07 o
   9   6   5       39.79       40.21      4.05 o
  10   6   5        2.81        0.36      2.80 o
  11   6   5        4.05       -0.09      2.98 o
  12   6   5        2.75        6.06      3.34 o
  13   6   5       10.58        5.18      4.16 o
  -9   7   5        8.48        5.21      3.57 o
  -8   7   5        5.06        3.29      3.26 o
  -7   7   5      287.01      297.32      9.40 o
  -6   7   5       34.60       29.12      3.88 o
  -5   7   5       10.39       15.13      3.18 o
  -4   7   5      613.93      618.58     13.68 o
  -3   7   5      724.17      702.55     11.49 o
  -2   7   5      181.55      187.77      5.46 o
  -1   7   5      172.08      180.38      4.87 o
   0   7   5        5.28        5.39      1.61 o
   1   7   5       49.60       51.80      2.84 o
   2   7   5      461.55      458.98      8.15 o
   3   7   5      255.99      268.14      5.88 o
   4   7   5       57.10       65.35      3.12 o
   5   7   5      323.72      294.64      6.89 o
   6   7   5      865.29      863.49     13.95 o
   7   7   5       30.62       19.15      2.82 o
   8   7   5       38.70       43.01      4.27 o
   9   7   5      115.77      107.43      5.90 o
  10   7   5        3.96        7.28      3.42 o
  11   7   5        8.17        7.58      3.47 o
  12   7   5        4.69        3.19      3.58 o
  13   7   5        0.84        6.37      6.68 o
  -9   8   5        9.82       11.04      5.57 o
  -8   8   5        0.35       -1.35      3.80 o
  -7   8   5        0.68       -2.10      3.14 o
  -6   8   5       30.70       13.80      3.90 o
  -5   8   5       96.83       89.55      5.66 o
  -4   8   5       33.48       24.29      3.81 o
  -3   8   5      105.42      106.97      5.16 o
  -2   8   5      183.10      183.21      7.44 o
  -1   8   5      431.06      433.00      8.25 o
   0   8   5      140.83      125.68      4.55 o
   1   8   5        1.96        4.65      1.91 o
   2   8   5      344.46      381.03      7.58 o
   3   8   5       41.10       37.63      2.74 o
   4   8   5        1.82        2.48      1.88 o
   5   8   5       23.15       24.74      2.52 o
   6   8   5      828.90      835.94     16.09 o
   7   8   5        2.60        6.22      2.94 o
   8   8   5       49.70       56.93      5.04 o
   9   8   5       44.72       58.95      5.12 o
  10   8   5       12.04        7.23      3.63 o
  11   8   5        6.10        3.18      4.75 o
  12   8   5       19.14       20.04      9.38 o
  13   8   5        0.78       -1.93      5.45 o
  -8   9   5       10.92       18.26      9.22 o
  -7   9   5       30.43       39.26      5.75 o
  -6   9   5        0.85       -3.78      3.78 o
  -5   9   5       30.75       33.54      5.54 o
  -4   9   5       47.41       38.05      4.55 o
  -3   9   5       87.83       82.28      5.67 o
  -2   9   5       85.70       83.95      5.26 o
  -1   9   5      181.88      173.70      7.91 o
   0   9   5       73.32       72.75      5.10 o
   1   9   5      619.78      572.50     10.23 o
   2   9   5       10.03        8.90      2.25 o
   3   9   5      104.10       96.06      6.24 o
   4   9   5       21.41       27.34      3.01 o
   5   9   5        0.23        2.31      2.22 o
   6   9   5       32.86       39.28      4.57 o
   7   9   5        8.40       10.94      5.11 o
   8   9   5       90.46       78.19      6.86 o
   9   9   5        6.18        5.64      8.95 o
  10   9   5       24.14       22.99      6.34 o
  11   9   5        3.23        5.52      5.75 o
  12   9   5        4.16        7.70      6.15 o
  13   9   5       11.49        7.10      9.31 o
  -8  10   5       35.06       47.81      6.84 o
  -7  10   5       18.05       16.58      5.40 o
  -6  10   5        5.52       10.54      4.85 o
  -5  10   5       61.83       58.02      6.49 o
  -4  10   5        1.05        1.15      4.03 o
  -3  10   5       12.51       13.61      5.99 o
  -2  10   5       56.03       62.70      5.64 o
  -1  10   5      698.89      713.99     17.79 o
   0  10   5       52.20       57.89      4.84 o
   1  10   5       92.15       92.00      5.03 o
   2  10   5      494.15      527.92     10.19 o
   3  10   5      102.43      110.74      4.67 o
   4  10   5      128.41      135.18      5.92 o
   5  10   5      153.79      148.13      8.52 o
   6  10   5       22.16       26.87      4.39 o
   7  10   5       39.50       44.10      6.94 o
   8  10   5       39.15       33.16      5.81 o
   9  10   5        1.14       -3.87      3.87 o
  10  10   5        2.58        8.14      4.90 o
  11  10   5        0.49        3.15      4.85 o
  12  10   5       10.59       12.67      5.78 o
  -7  11   5        0.51        2.22      5.18 o
  -6  11   5      146.13      154.20      9.93 o
  -5  11   5       22.33       32.90      6.01 o
  -4  11   5       46.05       39.78      6.90 o
  -3  11   5       63.00       55.21      7.63 o
  -2  11   5        3.47        2.35      4.11 o
  -1  11   5        0.57        3.66      3.62 o
   0  11   5      141.51      132.42      8.94 o
   1  11   5        4.61       13.53      4.79 o
   2  11   5       29.19       38.47      5.18 o
   3  11   5       70.18       71.13      7.14 o
   4  11   5       74.22       86.36     10.49 o
   5  11   5       12.13       17.75      5.60 o
   6  11   5       25.85       22.99      4.51 o
   7  11   5        0.06       -0.01      4.62 o
   8  11   5        4.72        2.43      4.65 o
   9  11   5        0.20        5.03      4.81 o
  10  11   5        6.91        4.78      5.17 o
  11  11   5        0.71       -2.57      5.07 o
  12  11   5        2.70        7.94      5.94 o
  -6  12   5       61.94       65.32      9.18 o
  -5  12   5       31.92       29.87      7.81 o
  -4  12   5       11.37        1.92      5.75 o
  -3  12   5       10.85       -0.13      5.30 o
  -2  12   5        9.60        9.58      6.70 o
  -1  12   5        3.38       -2.26      8.54 o
   0  12   5        1.12        4.27      4.96 o
   1  12   5       29.34       32.92      7.97 o
   2  12   5        1.46        0.69      4.49 o
   3  12   5       56.67       56.85      7.06 o
   4  12   5       18.97       15.58      5.53 o
   5  12   5        2.20        3.30      4.81 o
   6  12   5       68.68       66.56      9.58 o
   7  12   5       13.86       15.08      6.73 o
   8  12   5       40.36       35.14      8.39 o
   9  12   5       19.31       15.48     13.22 o
  10  12   5       12.66       22.84      7.66 o
  11  12   5        0.00        2.63      6.81 o
  -5  13   5       12.00       12.50      7.21 o
  -4  13   5        5.83       -4.53      5.87 o
  -3  13   5        7.86       14.17      6.81 o
  -2  13   5       26.34       13.86      7.31 o
  -1  13   5        7.82        1.57      6.12 o
   0  13   5        2.73        2.54     10.61 o
   1  13   5        9.04        5.29      8.66 o
   2  13   5       35.56       34.50      8.68 o
   3  13   5       61.66       70.76     10.04 o
   4  13   5        0.01       -2.60      8.00 o
   5  13   5        2.04        1.10      5.24 o
   6  13   5      114.88      131.68     14.09 o
   7  13   5       11.96       25.46      8.01 o
   8  13   5        3.80        6.31      6.87 o
   9  13   5       12.62        7.82      7.57 o
  10  13   5        9.14       24.03      8.46 o
  -4  14   5       49.15       34.75     14.97 o
  -3  14   5       21.93       21.38      8.06 o
  -2  14   5        1.25       -1.69      6.58 o
  -1  14   5       12.55        9.93     10.56 o
   0  14   5       10.71       11.38     10.36 o
   1  14   5        0.07       -2.13      6.44 o
   2  14   5       31.23       45.35     17.02 o
   3  14   5        0.35       19.97      8.01 o
   4  14   5       12.15        8.56      8.00 o
   5  14   5        0.01        3.19     10.16 o
   6  14   5       29.03       20.92     12.59 o
   7  14   5       27.37       22.09      9.19 o
   8  14   5       10.49       12.60      8.17 o
   9  14   5        7.34        5.04      7.97 o
  -2  15   5        0.13       -8.31      8.31 o
  -1  15   5        9.50       20.99     13.49 o
   0  15   5       12.98       45.95     14.44 o
   1  15   5       41.73       68.58     15.93 o
   2  15   5       34.72       30.42      9.41 o
   3  15   5       13.70       22.91      8.82 o
   4  15   5        4.36        2.08      7.61 o
   5  15   5        0.07       -3.93     12.19 o
   6  15   5       13.11       30.62     14.54 o
   7  15   5       14.09       -8.90     11.78 o
   8  15   5        1.26       18.19     12.83 o
   1  16   5       18.56       22.72     13.67 o
   2  16   5        0.03       24.92     13.92 o
   3  16   5        0.15       -7.65      8.95 o
   4  16   5        0.20      -10.66     10.66 o
   5  16   5        0.33      -10.89     11.30 o
   6  16   5        4.11       -7.99     12.07 o
  -3 -12   6        0.04        8.54     13.67 o
  -2 -12   6        0.08      -11.13     12.94 o
  -1 -12   6       19.01       32.60     16.91 o
   0 -12   6       17.09        2.14     12.51 o
   1 -12   6        1.00        9.19     13.12 o
  -5 -11   6        4.30       27.89     14.40 o
  -4 -11   6        0.00       -5.41     12.14 o
  -3 -11   6        0.61        1.60     11.11 o
  -2 -11   6       11.29        2.90     13.17 o
  -1 -11   6       16.41        9.63      8.56 o
   0 -11   6        9.09       15.37     22.98 o
   1 -11   6       20.61       23.84     12.89 o
   2 -11   6      100.93      116.21     19.07 o
   3 -11   6       58.23       42.71     14.71 o
   4 -11   6        0.00       -4.68      9.95 o
  -7 -10   6        0.33       -7.79      8.07 o
  -6 -10   6       57.64       67.32     11.86 o
  -5 -10   6       36.77       37.94     15.79 o
  -4 -10   6        2.86       -1.98     10.79 o
  -3 -10   6        2.09       16.00     11.55 o
  -2 -10   6        1.13        5.81      6.98 o
  -1 -10   6       13.19        1.90      7.55 o
   0 -10   6       16.10       24.74      8.48 o
   1 -10   6       84.12       75.73     11.38 o
   2 -10   6        0.21        9.27      9.65 o
   3 -10   6       42.54       28.88     12.28 o
   4 -10   6        2.66       -3.36      9.61 o
   5 -10   6        5.72        2.15      7.86 o
   6 -10   6        0.72        1.62      7.76 o
  -8  -9   6       30.63       38.27     12.88 o
  -7  -9   6        2.35        1.66      7.57 o
  -6  -9   6       54.39       38.17      9.82 o
  -5  -9   6       27.60       16.89      8.18 o
  -4  -9   6       37.38       40.26     17.78 o
  -3  -9   6        5.60       -2.37      6.21 o
  -2  -9   6       28.83       21.65      8.00 o
  -1  -9   6        2.29       -0.61     10.08 o
   0  -9   6        2.13       -3.86      6.31 o
   1  -9   6       35.02       37.00      8.75 o
   2  -9   6        1.24        3.38     12.45 o
   3  -9   6        4.44        2.47      6.46 o
   4  -9   6      180.21      179.45     14.79 o
   5  -9   6        8.45       11.38      7.67 o
   6  -9   6       22.15       19.47     13.83 o
   7  -9   6       26.23       34.25      9.58 o
  -8  -8   6       32.21       33.48      9.07 o
  -7  -8   6       28.57       30.08      8.81 o
  -6  -8   6       49.27       29.75      8.47 o
  -5  -8   6        0.59        4.31     12.48 o
  -4  -8   6       51.49       81.77     10.68 o
  -3  -8   6        1.34        5.92      4.84 o
  -2  -8   6       62.54       66.28      7.70 o
  -1  -8   6        4.61       -3.11      5.17 o
   0  -8   6       49.93       70.29      9.76 o
   1  -8   6       25.82       16.37      5.86 o
   2  -8   6      199.32      186.89      9.24 o
   3  -8   6       29.38       28.12      6.45 o
   4  -8   6       43.67       61.25      7.33 o
   5  -8   6       51.75       65.90      7.81 o
   6  -8   6        3.93        7.12      6.48 o
   7  -8   6       29.65       32.59      8.71 o
   8  -8   6        0.44        4.10      8.31 o
  -9  -7   6        0.01       -1.48      5.46 o
  -8  -7   6        0.16       -4.92      4.92 o
  -7  -7   6        6.18        5.46      5.10 o
  -6  -7   6       55.43       67.19      7.74 o
  -5  -7   6        7.37        6.56      5.06 o
  -4  -7   6       32.83       38.27      9.04 o
  -3  -7   6      324.72      314.65     13.53 o
  -2  -7   6      256.99      271.12     12.65 o
  -1  -7   6       81.00       63.89      7.15 o
   0  -7   6       58.95       66.42      6.34 o
   1  -7   6       64.71       76.13      8.49 o
   2  -7   6        4.19        3.03      3.49 o
   3  -7   6       99.58      105.33     10.35 o
   4  -7   6        0.12       -1.88      4.03 o
   5  -7   6       20.90       16.50      5.22 o
   6  -7   6       38.21       29.85      8.49 o
   7  -7   6      110.73      109.06      9.18 o
   8  -7   6        0.52        3.73      5.41 o
   9  -7   6      111.79      124.66     12.52 o
 -10  -6   6        1.88        0.23      7.18 o
  -9  -6   6       10.13       12.33      5.56 o
  -8  -6   6        0.05       -1.91      5.11 o
  -7  -6   6        2.73        4.36      4.86 o
  -6  -6   6        0.01       -3.61      4.13 o
  -5  -6   6       41.58       28.38      6.82 o
  -4  -6   6      252.50      233.98      9.55 o
  -3  -6   6       80.75       81.21      6.23 o
  -2  -6   6        3.32        0.40      3.35 o
  -1  -6   6        0.14        2.05      3.16 o
   0  -6   6      100.32      113.48      5.25 o
   1  -6   6        7.28        6.39      3.19 o
   2  -6   6      662.05      662.05     17.49 o
   3  -6   6       18.77       17.60      5.70 o
   4  -6   6        0.91       -0.42      2.87 o
   5  -6   6       27.76       19.97      4.28 o
   6  -6   6        0.73        1.63      3.67 o
   7  -6   6       29.56       26.08      5.61 o
   8  -6   6        7.57        2.04      4.22 o
   9  -6   6      163.20      170.76      9.62 o
  10  -6   6        3.70        0.99      4.95 o
 -10  -5   6        2.07       -0.32      5.07 o
  -9  -5   6       34.44       40.67      6.53 o
  -8  -5   6       19.07       14.03      8.72 o
  -7  -5   6        1.80        9.21      4.67 o
  -6  -5   6        1.66       -0.16      3.98 o
  -5  -5   6        0.36        0.79      3.44 o
  -4  -5   6       14.84        5.77      3.09 o
  -3  -5   6       57.03       53.00      4.61 o
  -2  -5   6       33.41       25.09      3.37 o
  -1  -5   6     1023.31      994.20     15.40 o
   0  -5   6      606.33      591.42     10.23 o
   1  -5   6      366.64      363.98      7.39 o
   2  -5   6      488.99      501.69     10.83 o
   3  -5   6       26.46       26.72      3.82 o
   4  -5   6       52.39       61.75      4.33 o
   5  -5   6       80.98       71.58      4.91 o
   6  -5   6       62.13       60.67      5.63 o
   7  -5   6        4.16        3.67      3.77 o
   8  -5   6       40.07       42.85      5.65 o
   9  -5   6        5.54        6.74      4.33 o
  10  -5   6       12.69       14.59      4.92 o
 -10  -4   6        1.28        1.73      4.54 o
  -9  -4   6       12.47       15.06      7.15 o
  -8  -4   6        0.00       -2.55      3.60 o
  -7  -4   6       22.11       21.51      4.33 o
  -6  -4   6       43.25       32.70      4.55 o
  -5  -4   6      697.25      676.85     18.86 o
  -4  -4   6      227.46      244.77      8.06 o
  -3  -4   6      355.71      335.10      8.40 o
  -2  -4   6      290.78      294.92      6.77 o
  -1  -4   6       27.38       21.42      2.55 o
   0  -4   6        9.23        5.18      2.08 o
   1  -4   6       86.60       80.55      3.18 o
   2  -4   6      368.82      365.59      7.03 o
   3  -4   6        1.99        0.47      1.73 o
   4  -4   6      231.93      228.82      5.90 o
   5  -4   6        2.85        1.49      2.38 o
   6  -4   6      248.14      250.22      8.40 o
   7  -4   6       46.58       41.33      4.47 o
   8  -4   6       63.46       76.91      6.26 o
   9  -4   6       14.93       14.58      4.37 o
  10  -4   6       89.87       76.22      6.70 o
  11  -4   6       46.30       48.74      6.32 o
 -10  -3   6        0.02        5.54      4.48 o
  -9  -3   6       38.14       41.61      5.00 o
  -8  -3   6       36.41       39.01      4.66 o
  -7  -3   6      107.61      130.68      7.79 o
  -6  -3   6      137.73      128.74      6.56 o
  -5  -3   6      333.94      359.89     14.19 o
  -4  -3   6        8.63       20.16      2.72 o
  -3  -3   6       15.65       12.00      2.45 o
  -2  -3   6       63.24       61.80      3.17 o
  -1  -3   6      185.25      193.29      4.47 o
   0  -3   6        0.53        1.71      1.31 o
   1  -3   6       22.09       18.70      1.90 o
   2  -3   6      516.04      542.98      8.67 o
   3  -3   6       99.74      104.06      3.79 o
   4  -3   6      367.54      384.64      8.99 o
   5  -3   6      318.56      328.60      6.88 o
   6  -3   6       69.12       68.57      7.14 o
   7  -3   6      173.42      182.99      6.59 o
   8  -3   6      305.23      300.85      8.69 o
   9  -3   6      116.27      114.28      5.74 o
  10  -3   6        0.14       -0.93      3.44 o
  11  -3   6        1.69        4.11      3.94 o
  12  -3   6        2.59        6.76      7.74 o
 -11  -2   6       17.42        9.44      4.91 o
 -10  -2   6        0.05        3.17      3.59 o
  -9  -2   6        2.52        5.26      3.54 o
  -8  -2   6        0.67        6.21      3.28 o
  -7  -2   6       95.92      110.26      8.16 o
  -6  -2   6        6.19        4.05      2.88 o
  -5  -2   6      162.91      157.05      6.69 o
  -4  -2   6        0.10       -0.89      1.86 o
  -3  -2   6      646.55      656.39     11.25 o
  -2  -2   6       13.43       11.72      2.46 o
  -1  -2   6     1005.17     1040.14     16.78 o
   0  -2   6      190.71      188.80      4.63 o
   1  -2   6       52.07       58.20      3.66 o
   2  -2   6      275.33      292.10      5.04 o
   3  -2   6      108.25       99.60      3.43 o
   4  -2   6      921.42      949.88     11.74 o
   5  -2   6       23.34       25.91      2.42 o
   6  -2   6      552.27      546.86      9.65 o
   7  -2   6       22.51       20.65      3.26 o
   8  -2   6      302.87      279.41      7.99 o
   9  -2   6      262.30      245.20      7.69 o
  10  -2   6       15.84       20.26      3.51 o
  11  -2   6       19.82       23.72      3.92 o
  12  -2   6        0.49       -0.19      4.78 o
 -11  -1   6        0.79       -5.30      5.30 o
 -10  -1   6        0.08       -2.41      3.25 o
  -9  -1   6        0.37        2.59      3.20 o
  -8  -1   6        3.53        6.64      2.94 o
  -7  -1   6        4.02        2.32      2.64 o
  -6  -1   6        8.98       14.09      2.75 o
  -5  -1   6      117.25      115.52      4.19 o
  -4  -1   6       10.02        7.83      1.79 o
  -3  -1   6     1699.96     1749.47     22.42 o
  -2  -1   6       10.62       15.99      1.77 o
  -1  -1   6      164.43      115.13      3.80 o
   0  -1   6      822.20      894.76     12.95 o
   1  -1   6     1089.46     1147.63     14.65 o
   2  -1   6     1419.72     1531.43     18.63 o
   3  -1   6       62.35       69.23      3.08 o
   4  -1   6       21.88       25.10      1.89 o
   5  -1   6       84.11       85.39      3.24 o
   6  -1   6       50.80       53.55      3.05 o
   7  -1   6        0.03        0.53      2.81 o
   8  -1   6      139.17      145.75      5.50 o
   9  -1   6      110.51      103.74      4.97 o
  10  -1   6       48.24       55.03      4.28 o
  11  -1   6        6.70        7.56      3.53 o
  12  -1   6       12.05        5.71      4.11 o
 -11   0   6        8.37       12.07      6.07 o
 -10   0   6       31.12       32.73      4.34 o
  -9   0   6        0.04       -1.89      2.77 o
  -8   0   6       72.01       65.68      4.31 o
  -7   0   6      110.72       98.24      4.40 o
  -6   0   6        2.25       -0.58      2.13 o
  -5   0   6       10.50       12.45      1.94 o
  -4   0   6        0.09       -1.25      1.43 o
  -3   0   6      499.50      513.67      7.97 o
  -2   0   6      213.54      215.07      4.08 o
  -1   0   6      161.36      147.84      3.22 o
   0   0   6      308.50      364.56      5.73 o
   1   0   6     3806.50     3994.57     43.75 o
   2   0   6      775.11      862.77     10.25 o
   3   0   6       86.72       63.54      2.31 o
   4   0   6      296.76      315.78      5.46 o
   5   0   6        2.73        2.11      1.66 o
   6   0   6       35.02       34.71      2.49 o
   7   0   6       74.66       76.34      3.13 o
   8   0   6       10.35       15.17      2.72 o
   9   0   6        7.36        5.86      2.68 o
  10   0   6      237.70      222.92      7.36 o
  11   0   6        0.03       -0.35      2.85 o
  12   0   6        5.37        7.77      3.34 o
  13   0   6       14.88       18.50      4.31 o
 -11   1   6        0.03        5.49      4.33 o
 -10   1   6       78.12       77.44      4.97 o
  -9   1   6       50.61       54.77      4.12 o
  -8   1   6        3.90        9.73      2.84 o
  -7   1   6       19.50       23.83      2.79 o
  -6   1   6       37.00       28.33      2.83 o
  -5   1   6       33.64       35.97      2.33 o
  -4   1   6       61.93       53.44      2.71 o
  -3   1   6      187.72      202.50      4.76 o
  -2   1   6      109.56      121.91      3.12 o
  -1   1   6     1739.26     1670.11     17.74 o
   0   1   6        7.98        5.54      1.27 o
   1   1   6        0.16        8.53      1.56 o
   2   1   6     1163.01     1149.56     13.57 o
   3   1   6       26.88       11.01      1.37 o
   4   1   6        5.57        2.68      1.25 o
   5   1   6      138.32      132.54      3.59 o
   6   1   6       60.51       58.07      4.47 o
   7   1   6       92.38       93.05      4.61 o
   8   1   6      103.57      108.93      4.37 o
   9   1   6       12.05       13.48      2.64 o
  10   1   6       78.42       78.89      4.91 o
  11   1   6        0.01        4.53      2.79 o
  12   1   6      102.26       94.79      5.10 o
  13   1   6        6.44       11.63      3.86 o
 -10   2   6       47.24       50.85      3.85 o
  -9   2   6        1.32        0.76      2.55 o
  -8   2   6       97.15      103.18      4.53 o
  -7   2   6       23.26       20.88      2.58 o
  -6   2   6      673.15      658.09     11.06 o
  -5   2   6      162.84      157.91      4.01 o
  -4   2   6      281.40      278.95      5.36 o
  -3   2   6       31.17       21.57      1.91 o
  -2   2   6      275.03      285.02      4.63 o
  -1   2   6       13.51       14.26      1.41 o
   0   2   6        0.23        2.38      1.49 o
   1   2   6      213.90      231.34      4.41 o
   2   2   6      346.29      351.98      5.59 o
   3   2   6     1831.62     1794.43     19.16 o
   4   2   6      546.72      591.14      7.62 o
   5   2   6      228.16      234.33      4.69 o
   6   2   6        9.39       10.24      2.19 o
   7   2   6      186.88      194.97      5.01 o
   8   2   6       10.19        9.11      2.49 o
   9   2   6       21.73       17.78      2.92 o
  10   2   6       20.74       16.63      3.27 o
  11   2   6        0.62        6.09      3.43 o
  12   2   6       20.80       26.47      4.28 o
  13   2   6       10.30        8.32      3.83 o
 -10   3   6       22.89       13.64      4.46 o
  -9   3   6        2.36       -0.69      2.56 o
  -8   3   6       73.81       81.68      4.85 o
  -7   3   6       33.19       31.76      2.91 o
  -6   3   6      294.12      306.53      6.83 o
  -5   3   6       51.13       58.78      3.25 o
  -4   3   6      221.54      208.74      6.54 o
  -3   3   6      219.33      227.81      5.14 o
  -2   3   6       86.07       69.79      2.56 o
  -1   3   6      127.05      132.22      3.04 o
   0   3   6       85.23       91.49      3.43 o
   1   3   6      169.68      150.87      3.41 o
   2   3   6      134.57      155.85      3.63 o
   3   3   6     1156.42     1150.52     12.95 o
   4   3   6       61.88       54.57      2.22 o
   5   3   6      987.65      969.28     12.41 o
   6   3   6      874.06      866.21     13.13 o
   7   3   6      447.65      460.57      8.32 o
   8   3   6      340.10      324.64      9.59 o
   9   3   6       16.18       20.25      3.73 o
  10   3   6        9.81        8.90      2.91 o
  11   3   6        3.28        2.74      2.86 o
  12   3   6        0.55        1.84      3.04 o
  13   3   6        0.18       -1.23      3.42 o
 -10   4   6        4.05       11.82      4.57 o
  -9   4   6        1.99       -0.79      3.73 o
  -8   4   6       73.00       84.47      4.48 o
  -7   4   6        7.05        6.53      2.56 o
  -6   4   6        5.33        3.89      2.35 o
  -5   4   6        0.84        2.85      2.06 o
  -4   4   6      297.90      270.77      5.46 o
  -3   4   6       94.55       90.39      4.78 o
  -2   4   6      112.69       90.05      3.07 o
  -1   4   6      103.89      100.17      2.91 o
   0   4   6     1551.73     1623.02     19.25 o
   1   4   6        3.41        5.36      1.70 o
   2   4   6     1528.75     1690.42     18.94 o
   3   4   6        6.93        9.92      1.49 o
   4   4   6      107.90      116.61      3.48 o
   5   4   6       46.87       40.65      2.16 o
   6   4   6      762.80      805.50     12.57 o
   7   4   6       12.04       12.07      2.29 o
   8   4   6        0.10       -2.09      2.09 o
   9   4   6       67.31       78.11      4.31 o
  10   4   6       37.26       36.44      3.89 o
  11   4   6        4.73        7.08      3.22 o
  12   4   6        0.40        3.39      3.13 o
  13   4   6        0.32        0.52      3.40 o
 -10   5   6        6.32        3.35      5.00 o
  -9   5   6        6.04        7.35      3.20 o
  -8   5   6        0.82        4.29      3.96 o
  -7   5   6        4.73        2.32      2.57 o
  -6   5   6       59.55       46.18      3.75 o
  -5   5   6       80.64       84.34      4.70 o
  -4   5   6      222.13      228.11      5.21 o
  -3   5   6       83.65       80.26      3.15 o
  -2   5   6      958.13      927.49     13.38 o
  -1   5   6      918.39      903.33     13.86 o
   0   5   6     1208.17     1303.33     16.16 o
   1   5   6      157.36      149.53      3.90 o
   2   5   6       29.57       32.58      2.24 o
   3   5   6       50.58       60.91      3.29 o
   4   5   6       19.07       17.98      1.73 o
   5   5   6      106.42      106.56      4.23 o
   6   5   6       21.61       22.16      2.41 o
   7   5   6      456.65      459.57      9.41 o
   8   5   6       14.81       17.52      2.94 o
   9   5   6       22.31       22.04      3.16 o
  10   5   6       16.63       18.51      4.88 o
  11   5   6       41.22       46.74      6.29 o
  12   5   6       28.73       36.23      4.33 o
  13   5   6        2.65        0.85      3.41 o
  -9   6   6       14.34       17.19      3.86 o
  -8   6   6      113.16      119.02      6.11 o
  -7   6   6        1.37       -0.71      2.83 o
  -6   6   6       51.55       44.37      4.92 o
  -5   6   6       22.48       20.52      3.23 o
  -4   6   6      234.44      234.27      6.91 o
  -3   6   6       44.39       49.91      2.99 o
  -2   6   6       32.11       21.66      2.37 o
  -1   6   6      223.27      240.57      5.12 o
   0   6   6       90.83       82.61      3.28 o
   1   6   6       16.25       12.76      1.83 o
   2   6   6     1423.36     1416.07     18.67 o
   3   6   6        4.39       12.48      1.81 o
   4   6   6       80.68       94.71      3.87 o
   5   6   6       95.27       96.67      3.29 o
   6   6   6       99.94       81.98      3.68 o
   7   6   6      310.25      327.79      7.27 o
   8   6   6        1.35       -0.29      2.43 o
   9   6   6       48.80       44.81      4.61 o
  10   6   6        0.00        6.35      2.95 o
  11   6   6       39.57       35.95      4.33 o
  12   6   6       53.57       53.74      5.01 o
  13   6   6        4.91       -2.36      3.47 o
  -9   7   6        7.16        2.61      5.03 o
  -8   7   6       43.98       52.04      5.00 o
  -7   7   6      139.71      156.15      7.06 o
  -6   7   6        0.37        2.34      3.00 o
  -5   7   6      142.23      148.10      7.99 o
  -4   7   6      396.42      355.60      9.97 o
  -3   7   6       22.79       20.85      2.81 o
  -2   7   6       71.77       74.92      3.83 o
  -1   7   6        0.55       -0.11      1.72 o
   0   7   6      234.01      237.31      5.68 o
   1   7   6        0.70        0.78      1.65 o
   2   7   6      643.83      613.74     10.78 o
   3   7   6       37.02       28.58      2.46 o
   4   7   6       35.54       27.12      2.24 o
   5   7   6      401.57      399.81      7.65 o
   6   7   6       12.51        8.17      2.31 o
   7   7   6      106.86      110.24      4.82 o
   8   7   6       36.44       33.97      4.10 o
   9   7   6       58.73       50.11      4.72 o
  10   7   6       22.39       17.20      3.81 o
  11   7   6        4.64        4.65      3.35 o
  12   7   6        0.06        1.66      3.46 o
  13   7   6        2.36        3.90      4.54 o
  -9   8   6        0.86        0.78      7.90 o
  -8   8   6       15.30       14.09      4.62 o
  -7   8   6      207.57      229.07     10.04 o
  -6   8   6      194.64      199.03      8.08 o
  -5   8   6      107.92      102.02      8.17 o
  -4   8   6       64.00       70.38      5.13 o
  -3   8   6        5.03        4.91      2.73 o
  -2   8   6       57.13       57.21      4.41 o
  -1   8   6      109.26      117.36      4.30 o
   0   8   6       21.33       20.72      2.94 o
   1   8   6        0.49       -0.73      1.77 o
   2   8   6       19.76       16.66      2.32 o
   3   8   6        0.98        0.01      2.04 o
   4   8   6        1.20       -0.05      1.76 o
   5   8   6      283.70      275.77      6.47 o
   6   8   6      504.42      486.04     11.65 o
   7   8   6       64.30       64.55      4.55 o
   8   8   6        0.03        2.50      3.64 o
   9   8   6       63.75       59.98      8.34 o
  10   8   6        1.06        0.46      3.26 o
  11   8   6        0.52       -3.92      3.98 o
  12   8   6        2.53        8.07      4.72 o
  13   8   6        4.16       -3.11      5.64 o
  -8   9   6        0.02       -2.40      4.33 o
  -7   9   6        6.50        8.83      4.56 o
  -6   9   6       96.87       88.49      7.09 o
  -5   9   6      314.06      330.82     20.07 o
  -4   9   6        0.09       -3.22      3.22 o
  -3   9   6        5.82        4.87      3.71 o
  -2   9   6      376.12      370.27     10.30 o
  -1   9   6       21.40       24.89      3.37 o
   0   9   6        0.87        1.07      1.88 o
   1   9   6       49.12       44.34      3.19 o
   2   9   6        7.71        9.55      2.27 o
   3   9   6        9.83        9.59      2.27 o
   4   9   6      164.44      168.47      9.61 o
   5   9   6       10.30        7.11      2.63 o
   6   9   6       46.15       50.22      4.51 o
   7   9   6      438.89      426.35     11.74 o
   8   9   6        0.16       -1.85      3.20 o
   9   9   6        0.01       -3.84      3.84 o
  10   9   6        4.51       -3.95      3.95 o
  11   9   6        0.76        2.52      4.52 o
  12   9   6        1.01       -1.96      5.38 o
  13   9   6        0.01       -6.18      8.65 o
  -7  10   6        0.19        1.94      4.56 o
  -6  10   6       17.52       14.53      5.74 o
  -5  10   6       84.73       99.39      7.73 o
  -4  10   6        0.03        3.20      4.05 o
  -3  10   6       42.53       43.03      5.60 o
  -2  10   6       80.85       77.87      7.17 o
  -1  10   6      374.40      356.08     12.25 o
   0  10   6      118.88      113.51      7.27 o
   1  10   6       45.60       56.35      4.39 o
   2  10   6       79.01       89.09      4.85 o
   3  10   6        1.16        1.24      2.23 o
   4  10   6       62.48       63.61      4.54 o
   5  10   6        0.16       -2.96      2.96 o
   6  10   6       43.90       48.04      5.26 o
   7  10   6      109.47      116.38     10.52 o
   8  10   6       46.32       54.88     12.18 o
   9  10   6        3.57        7.32      5.92 o
  10  10   6       14.04       18.43      6.86 o
  11  10   6        1.89        3.27      6.19 o
  12  10   6        0.11       -5.97      5.97 o
  -7  11   6        0.71        3.93      6.33 o
  -6  11   6        1.23       -1.21      4.66 o
  -5  11   6       10.62        3.44      7.34 o
  -4  11   6        0.07        4.77      4.36 o
  -3  11   6       50.82       58.90      6.67 o
  -2  11   6        6.98        3.52      4.52 o
  -1  11   6       36.00       34.27      5.24 o
   0  11   6       56.36       55.46      6.93 o
   1  11   6      105.79      100.96      8.28 o
   2  11   6        0.22       -0.14      4.63 o
   3  11   6       77.60       80.08      6.34 o
   4  11   6       19.38       22.81      5.41 o
   5  11   6       42.21       46.26      9.69 o
   6  11   6       19.50       12.85      4.32 o
   7  11   6       43.38       43.17      6.61 o
   8  11   6       43.29       54.07      7.02 o
   9  11   6       22.38       16.31      5.72 o
  10  11   6        0.19        3.03      5.16 o
  11  11   6       14.06       15.95      6.17 o
  12  11   6        7.99       14.46      6.03 o
  -6  12   6        0.02       -5.71      5.71 o
  -5  12   6        5.28        9.24      6.41 o
  -4  12   6        6.95        9.37      6.06 o
  -3  12   6       48.05       59.70     13.33 o
  -2  12   6       15.36       13.65      6.90 o
  -1  12   6        0.45        1.77      5.60 o
   0  12   6      101.41       95.99     10.72 o
   1  12   6      103.29      103.95      8.77 o
   2  12   6      121.57      142.00      9.91 o
   3  12   6       50.57       36.50      8.05 o
   4  12   6       12.65        8.51      5.16 o
   5  12   6        0.01       -6.08      6.08 o
   6  12   6       22.00       14.92      5.88 o
   7  12   6      134.85      140.97     12.24 o
   8  12   6        4.19       12.95      7.41 o
   9  12   6        4.99       -3.73     11.70 o
  10  12   6       10.11        9.51      7.34 o
  11  12   6        4.21        6.86      7.47 o
  -5  13   6       44.75       41.55      8.82 o
  -4  13   6        1.23       -5.37      6.03 o
  -3  13   6       18.83       19.37      7.51 o
  -2  13   6        1.44       -0.03      6.36 o
  -1  13   6       18.21        3.17      6.51 o
   0  13   6        1.85        1.01      6.52 o
   1  13   6        2.05       15.27      6.93 o
   2  13   6       13.16        9.93      6.74 o
   3  13   6       13.72       11.25      7.38 o
   4  13   6       10.50       19.87      7.23 o
   5  13   6        3.72       13.38      5.67 o
   6  13   6       31.27       18.30      7.37 o
   7  13   6       49.81       46.28     11.44 o
   8  13   6        4.29       11.47      7.25 o
   9  13   6        0.76        2.50      7.14 o
  10  13   6        5.79       18.02      8.42 o
  -3  14   6        5.06        5.08      6.74 o
  -2  14   6        5.50       -0.84      6.46 o
  -1  14   6       73.00       56.58     10.62 o
   0  14   6        0.09        0.20      9.47 o
   1  14   6        2.57        9.97      7.66 o
   2  14   6        3.37        0.55      6.85 o
   3  14   6       12.18       10.06      7.51 o
   4  14   6        3.50        0.80      6.95 o
   5  14   6        3.58       11.24     11.07 o
   6  14   6        2.57       -0.78     10.11 o
   7  14   6       23.93       26.55      8.41 o
   8  14   6        5.12       10.26      7.84 o
   9  14   6        2.28       -3.26     14.54 o
  -2  15   6        0.12       -7.83      7.83 o
  -1  15   6       25.68       36.67     13.94 o
   0  15   6       40.17       28.79     13.53 o
   1  15   6        1.10       13.94     11.45 o
   2  15   6        3.86        4.67      7.84 o
   3  15   6        0.00       -0.66      7.56 o
   4  15   6        5.22        6.00      7.84 o
   5  15   6        8.03        8.35     11.80 o
   6  15   6        2.17        4.98     11.36 o
   7  15   6        0.01       -8.78     11.57 o
   8  15   6       10.52        4.11     11.86 o
   1  16   6       19.31       17.02     12.60 o
   2  16   6        9.58       14.21     12.48 o
   3  16   6        0.00       -0.04      8.33 o
   4  16   6        5.47        6.05     13.64 o
   5  16   6        0.07      -10.57     10.57 o
   6  16   6        0.05      -11.27     11.27 o
  -3 -11   7       10.97       -4.88     13.42 o
  -2 -11   7       11.55        7.96     13.62 o
  -1 -11   7       17.76       30.49     15.43 o
   0 -11   7       10.19        6.02      9.13 o
   1 -11   7        3.36        9.10     12.02 o
   2 -11   7        2.51        4.27     11.21 o
   3 -11   7        3.66       12.05     12.48 o
  -5 -10   7        0.50        0.61     12.46 o
  -4 -10   7        0.71        5.91     11.98 o
  -3 -10   7       18.07        8.95     12.76 o
  -2 -10   7       19.21       17.94     13.28 o
  -1 -10   7       50.46       55.61     14.28 o
   0 -10   7       21.24        8.93      7.83 o
   1 -10   7        6.70        9.15     11.60 o
   2 -10   7       47.15       56.69     15.51 o
   3 -10   7        2.67        0.39     10.56 o
   4 -10   7       10.07       -3.65      9.79 o
   5 -10   7        4.80        9.86     11.61 o
  -7  -9   7        0.05       -7.26      7.26 o
  -6  -9   7        0.04       -4.49      7.54 o
  -5  -9   7       38.15       43.12     10.45 o
  -4  -9   7        0.00        0.90      8.03 o
  -3  -9   7       33.54       18.51     13.08 o
  -2  -9   7       12.96       23.62     12.03 o
  -1  -9   7       72.81       77.68     11.38 o
   0  -9   7        4.87       11.98      7.63 o
   1  -9   7       40.26       26.55      8.36 o
   2  -9   7        4.01        3.12     14.26 o
   3  -9   7      136.81      154.06     19.77 o
   4  -9   7        4.09        2.83      9.88 o
   5  -9   7        0.46        4.87      7.75 o
   6  -9   7       10.89        7.42      7.90 o
  -8  -8   7       10.77       10.93      8.46 o
  -7  -8   7       10.15       11.35      8.44 o
  -6  -8   7        2.33        0.32      7.30 o
  -5  -8   7        3.15        0.46      8.79 o
  -4  -8   7       62.76       64.67     20.74 o
  -3  -8   7       45.92       25.33      8.88 o
  -2  -8   7       16.34       17.78      6.10 o
  -1  -8   7        3.84        2.30      6.21 o
   0  -8   7        0.20        3.88      6.21 o
   1  -8   7      212.56      223.82     39.20 o
   2  -8   7      137.41      166.67     22.22 o
   3  -8   7       15.07       22.81      7.84 o
   4  -8   7        5.34        5.65      6.68 o
   5  -8   7       25.66       32.28     15.26 o
   6  -8   7       50.31       45.33      9.86 o
   7  -8   7        0.00        6.34      7.23 o
   8  -8   7        0.01        8.19      9.99 o
  -8  -7   7        8.89       -1.77      7.36 o
  -7  -7   7        0.00       -1.60      7.24 o
  -6  -7   7       42.03       48.86      9.44 o
  -5  -7   7       14.39       10.19      7.08 o
  -4  -7   7       95.52      111.88     14.61 o
  -3  -7   7       13.92        8.00      6.45 o
  -2  -7   7        0.10       -1.77      4.58 o
  -1  -7   7        0.17       -0.43      5.15 o
   0  -7   7        1.42       -3.56      5.13 o
   1  -7   7       27.83       21.79      5.95 o
   2  -7   7        2.09       -0.69      6.07 o
   3  -7   7        5.99        9.81      5.16 o
   4  -7   7        0.50        3.66      5.79 o
   5  -7   7      140.20      150.26     13.05 o
   6  -7   7        0.28        1.46      6.43 o
   7  -7   7       11.78        5.17      7.04 o
   8  -7   7        9.22       13.09      7.19 o
   9  -7   7        2.54       -0.66      9.45 o
  -9  -6   7        0.54       -5.14      5.14 o
  -8  -6   7        0.42       -5.15      5.15 o
  -7  -6   7        9.87       13.18      5.66 o
  -6  -6   7       44.64       49.96      7.07 o
  -5  -6   7       59.13       59.57      7.62 o
  -4  -6   7       54.51       52.49      6.98 o
  -3  -6   7       32.08       33.35      6.58 o
  -2  -6   7        1.66        2.82      5.74 o
  -1  -6   7      305.84      303.83     13.10 o
   0  -6   7       48.01       40.52      5.39 o
   1  -6   7        4.66        2.49      3.10 o
   2  -6   7        7.10        5.67      3.36 o
   3  -6   7      602.51      616.32     16.29 o
   4  -6   7       24.31       27.75      4.54 o
   5  -6   7       35.55       43.46      7.83 o
   6  -6   7        0.61        1.54      4.32 o
   7  -6   7      162.99      175.62     10.78 o
   8  -6   7       22.77       19.77      7.41 o
   9  -6   7       14.70       27.75      8.35 o
  -9  -5   7       11.43        1.14      5.24 o
  -8  -5   7        0.09       -3.32      4.50 o
  -7  -5   7        9.35        4.73      4.95 o
  -6  -5   7        2.14        2.09      4.66 o
  -5  -5   7       14.15        6.84      4.74 o
  -4  -5   7       26.53       31.27      5.54 o
  -3  -5   7       53.54       56.10      5.75 o
  -2  -5   7      170.75      156.98      7.25 o
  -1  -5   7       73.23       74.66      5.39 o
   0  -5   7       80.10       97.70      4.97 o
   1  -5   7        7.09        2.96      2.38 o
   2  -5   7      577.32      560.60     11.96 o
   3  -5   7       39.54       36.20      3.97 o
   4  -5   7       20.99       27.05      3.76 o
   5  -5   7       26.18       28.57      4.55 o
   6  -5   7        5.38        1.27      3.60 o
   7  -5   7       66.90       74.24      6.44 o
   8  -5   7        8.26        2.07      4.19 o
   9  -5   7      181.95      185.58      9.82 o
  10  -5   7       44.90       49.89      8.26 o
 -10  -4   7        3.86        0.58      6.38 o
  -9  -4   7        8.73       10.71      5.44 o
  -8  -4   7        0.01       -0.87      4.47 o
  -7  -4   7        1.63       -4.05      4.05 o
  -6  -4   7        2.01        3.92      4.40 o
  -5  -4   7        0.87        3.87      3.57 o
  -4  -4   7      179.90      184.84      8.47 o
  -3  -4   7      101.12       97.97      5.63 o
  -2  -4   7      174.57      179.64      6.19 o
  -1  -4   7        2.62       -0.03      1.85 o
   0  -4   7     1076.93     1083.65     14.34 o
   1  -4   7      417.63      414.50      8.68 o
   2  -4   7      186.94      203.67      5.21 o
   3  -4   7        6.37        3.81      1.96 o
   4  -4   7       21.00       20.40      3.09 o
   5  -4   7       11.18       10.68      4.01 o
   6  -4   7        0.45       -2.94      2.94 o
   7  -4   7       90.31       92.97      6.65 o
   8  -4   7        1.96       -3.94      3.94 o
   9  -4   7        0.22       -2.33      3.82 o
  10  -4   7       51.83       58.87      8.80 o
  11  -4   7       16.90       12.78      6.71 o
 -10  -3   7        0.36        5.80      7.12 o
  -9  -3   7        9.41        4.02      4.68 o
  -8  -3   7       14.81        8.71      4.63 o
  -7  -3   7       14.00       12.62      4.15 o
  -6  -3   7      110.68      113.76      6.81 o
  -5  -3   7      382.09      352.19     11.28 o
  -4  -3   7      129.59      134.98      6.12 o
  -3  -3   7       37.36       31.54      3.84 o
  -2  -3   7      174.67      162.45      4.90 o
  -1  -3   7       52.16       57.35      3.09 o
   0  -3   7      210.42      215.16      5.81 o
   1  -3   7       28.21       25.24      2.62 o
   2  -3   7      551.58      526.43      9.66 o
   3  -3   7      207.13      200.05      5.93 o
   4  -3   7      156.90      155.78      4.81 o
   5  -3   7       85.91       79.84      4.23 o
   6  -3   7       29.74       34.10      3.73 o
   7  -3   7      137.58      134.65      6.06 o
   8  -3   7       11.92        7.04      3.67 o
   9  -3   7       14.94        8.05      3.86 o
  10  -3   7       37.62       44.69      5.37 o
  11  -3   7      105.82      128.36      9.04 o
 -10  -2   7        5.35       -4.26      5.60 o
  -9  -2   7       16.31       20.61      4.54 o
  -8  -2   7        0.72       -1.39      4.23 o
  -7  -2   7      196.60      190.55      8.20 o
  -6  -2   7       25.85       30.25      4.34 o
  -5  -2   7       18.41       17.95      3.84 o
  -4  -2   7      306.43      298.04      8.61 o
  -3  -2   7      240.24      252.68      6.80 o
  -2  -2   7      403.50      411.96      7.58 o
  -1  -2   7       15.21        8.36      1.68 o
   0  -2   7       17.79       23.41      2.37 o
   1  -2   7      384.98      398.43      7.45 o
   2  -2   7      299.68      295.68      6.30 o
   3  -2   7       83.97       86.97      3.63 o
   4  -2   7      442.57      442.14      7.43 o
   5  -2   7        2.03        1.23      1.98 o
   6  -2   7       58.53       60.71      3.85 o
   7  -2   7      119.52      120.03      5.55 o
   8  -2   7       64.00       59.13      4.59 o
   9  -2   7       60.19       63.58      4.75 o
  10  -2   7        3.52       -0.86      3.61 o
  11  -2   7       67.88       62.26      6.92 o
  12  -2   7        0.00       -4.13      4.79 o
 -10  -1   7        5.92       10.50      4.90 o
  -9  -1   7        5.15       -0.25      3.99 o
  -8  -1   7       15.29       20.68      4.06 o
  -7  -1   7       81.83       92.07      5.81 o
  -6  -1   7       61.72       63.93      6.76 o
  -5  -1   7      204.56      211.91      7.36 o
  -4  -1   7      138.07      149.86      5.01 o
  -3  -1   7      400.53      390.84      7.75 o
  -2  -1   7      160.71      173.37      4.95 o
  -1  -1   7      136.08      133.03      4.52 o
   0  -1   7       39.53       60.19      2.92 o
   1  -1   7      390.74      394.30      7.11 o
   2  -1   7       23.33       21.41      2.43 o
   3  -1   7       21.35       30.01      2.57 o
   4  -1   7      615.11      629.54      9.21 o
   5  -1   7      548.29      544.56     10.32 o
   6  -1   7      106.45       98.03      4.29 o
   7  -1   7      390.19      362.88      9.01 o
   8  -1   7      171.43      171.09      6.34 o
   9  -1   7       69.00       69.28      5.03 o
  10  -1   7       85.76       90.75      5.57 o
  11  -1   7        0.14       -3.74      3.74 o
  12  -1   7        2.46       -0.67      3.96 o
 -10   0   7       26.70       17.99      4.65 o
  -9   0   7       25.94       18.78      3.58 o
  -8   0   7       20.77       14.26      3.50 o
  -7   0   7        1.48        1.80      2.73 o
  -6   0   7       47.42       48.01      3.98 o
  -5   0   7      270.61      252.67      6.69 o
  -4   0   7       97.17      100.96      3.89 o
  -3   0   7      734.02      711.84     10.55 o
  -2   0   7        0.51        3.33      1.45 o
  -1   0   7       18.60       27.36      1.91 o
   0   0   7      129.19      111.36      5.40 o
   1   0   7      396.08      427.34      7.40 o
   2   0   7       18.00       22.84      2.10 o
   3   0   7      140.49      164.82      4.96 o
   4   0   7      524.20      490.06      7.56 o
   5   0   7       79.08       95.23      3.56 o
   6   0   7       67.42       70.83      3.49 o
   7   0   7      131.81      136.60      6.52 o
   8   0   7      424.41      419.64     11.41 o
   9   0   7      406.42      409.31     10.53 o
  10   0   7        7.24        4.90      4.83 o
  11   0   7        0.04        1.22      3.21 o
  12   0   7        8.93       10.04      3.79 o
 -10   1   7       51.99       56.69      5.16 o
  -9   1   7        1.40        4.13      3.05 o
  -8   1   7        0.66       -2.11      2.67 o
  -7   1   7        0.11        6.83      2.70 o
  -6   1   7       69.12       62.05      4.05 o
  -5   1   7      531.64      543.47     10.17 o
  -4   1   7      110.88      112.74      4.04 o
  -3   1   7      284.88      259.84      5.50 o
  -2   1   7      673.05      636.29      8.44 o
  -1   1   7      961.91      920.48     10.63 o
   0   1   7       26.13       29.47      1.95 o
   1   1   7      388.38      372.41      5.73 o
   2   1   7     2992.56     3187.38     32.34 o
   3   1   7       23.02       35.26      2.10 o
   4   1   7       51.93       57.61      2.62 o
   5   1   7       11.27       10.54      2.16 o
   6   1   7       69.99       74.65      3.41 o
   7   1   7      393.29      392.20      8.93 o
   8   1   7       15.02       18.13      3.23 o
   9   1   7        0.01       -2.71      2.73 o
  10   1   7       82.11       85.24      5.06 o
  11   1   7       15.63       19.58      3.67 o
  12   1   7        3.35        5.31      3.42 o
  13   1   7        0.30        5.10      4.92 o
 -10   2   7       77.36       86.15      5.57 o
  -9   2   7        6.96        8.50      3.24 o
  -8   2   7       24.60       22.84      4.45 o
  -7   2   7       18.94       12.50      2.93 o
  -6   2   7       50.38       52.75      4.66 o
  -5   2   7      223.16      202.67      6.33 o
  -4   2   7        0.38       -1.65      1.65 o
  -3   2   7       15.10       17.80      2.11 o
  -2   2   7        0.77        0.13      1.31 o
  -1   2   7      557.73      556.46      7.28 o
   0   2   7      120.74      111.98      3.01 o
   1   2   7      825.83      838.11     10.82 o
   2   2   7     1893.21     1938.84     21.64 o
   3   2   7      854.42      843.41     12.19 o
   4   2   7        0.45       -0.28      1.28 o
   5   2   7       35.92       40.01      2.30 o
   6   2   7       83.69       80.79      3.42 o
   7   2   7       11.67       10.31      2.03 o
   8   2   7       51.19       48.89      3.64 o
   9   2   7       55.15       46.47      3.99 o
  10   2   7       40.73       40.89      3.94 o
  11   2   7       93.04      103.98      5.36 o
  12   2   7       51.75       59.19      4.70 o
  13   2   7        3.91        8.02      4.00 o
 -10   3   7       38.66       45.66      5.17 o
  -9   3   7        7.65        7.89      3.21 o
  -8   3   7       47.26       44.57      4.46 o
  -7   3   7       73.69       82.29      5.13 o
  -6   3   7        0.26        0.17      2.40 o
  -5   3   7      343.20      300.38      7.07 o
  -4   3   7       75.72       74.46      3.13 o
  -3   3   7      342.80      350.90      6.65 o
  -2   3   7        4.04        4.15      1.57 o
  -1   3   7      324.22      283.61      6.72 o
   0   3   7      394.16      389.63      6.24 o
   1   3   7      101.64       72.69      2.68 o
   2   3   7        0.07        4.15      1.57 o
   3   3   7     1190.77     1208.61     16.23 o
   4   3   7      530.18      520.14      7.34 o
   5   3   7      167.03      174.60      4.99 o
   6   3   7       19.50       22.28      2.41 o
   7   3   7      202.95      184.85      5.79 o
   8   3   7        4.51        1.26      2.47 o
   9   3   7        7.85        3.52      2.88 o
  10   3   7       69.73       66.95      4.95 o
  11   3   7        2.49        1.96      3.02 o
  12   3   7       16.80       22.98      3.95 o
  13   3   7        6.17        2.94      4.06 o
 -10   4   7        5.38        1.79      3.86 o
  -9   4   7        0.40        2.44      3.15 o
  -8   4   7       88.16       92.97      5.05 o
  -7   4   7       37.86       40.05      3.81 o
  -6   4   7       24.03       21.43      3.15 o
  -5   4   7      187.57      162.27      5.29 o
  -4   4   7      301.07      286.63      6.34 o
  -3   4   7      141.19      123.18      4.42 o
  -2   4   7        3.74        3.12      1.69 o
  -1   4   7        8.56        4.21      1.51 o
   0   4   7       58.65       49.40      2.55 o
   1   4   7      290.08      299.19      6.02 o
   2   4   7        8.30        1.07      1.81 o
   3   4   7     1266.77     1317.49     20.96 o
   4   4   7      207.38      177.46      4.39 o
   5   4   7      350.00      312.56      8.05 o
   6   4   7      251.81      271.33      6.38 o
   7   4   7      112.60      107.67      4.13 o
   8   4   7      146.99      151.86      5.85 o
   9   4   7       24.54       25.25      4.26 o
  10   4   7        0.00       -2.64      2.64 o
  11   4   7       19.20       14.87      3.66 o
  12   4   7        3.52        1.09      3.29 o
  13   4   7        4.27        5.33      3.81 o
  -9   5   7        8.25       11.74      3.56 o
  -8   5   7       68.57       61.80      4.59 o
  -7   5   7       32.21       34.08      4.69 o
  -6   5   7       73.95       78.03      4.59 o
  -5   5   7      311.98      324.61      8.36 o
  -4   5   7      330.67      306.25      7.40 o
  -3   5   7      381.88      346.28      6.74 o
  -2   5   7       11.18        8.03      1.95 o
  -1   5   7      426.94      408.40      7.56 o
   0   5   7        7.98       10.45      1.65 o
   1   5   7      200.80      193.48      4.57 o
   2   5   7      406.29      428.94      7.27 o
   3   5   7       39.91       21.39      1.94 o
   4   5   7       79.09       91.91      3.46 o
   5   5   7      692.12      667.86     10.87 o
   6   5   7      151.28      157.76      4.93 o
   7   5   7      412.27      424.02      8.56 o
   8   5   7       23.57       28.39      3.38 o
   9   5   7      142.96      123.68      8.84 o
  10   5   7      128.52      106.21      5.98 o
  11   5   7        9.12       11.77      3.63 o
  12   5   7        8.33        8.74      3.77 o
  13   5   7        3.78       11.49      4.67 o
  -9   6   7        0.21        3.27      4.65 o
  -8   6   7        4.85        3.70      3.48 o
  -7   6   7       12.92       10.96      3.49 o
  -6   6   7       55.23       55.97      4.28 o
  -5   6   7       48.96       58.95      6.13 o
  -4   6   7      284.46      273.98      8.52 o
  -3   6   7      166.80      152.35      5.16 o
  -2   6   7      175.62      168.50      5.00 o
  -1   6   7      630.33      631.87     10.21 o
   0   6   7      157.50      153.43      4.48 o
   1   6   7        9.30       10.19      1.97 o
   2   6   7       32.86       22.06      2.22 o
   3   6   7       60.74       74.11      3.28 o
   4   6   7       21.42       22.21      2.11 o
   5   6   7       38.83       42.61      2.95 o
   6   6   7        7.64        5.60      2.19 o
   7   6   7      100.38       99.32      4.56 o
   8   6   7      163.63      156.48      6.97 o
   9   6   7       10.92        4.82      3.14 o
  10   6   7        0.17       -1.68      3.00 o
  11   6   7        2.28        6.25      3.46 o
  12   6   7       19.59       23.29      4.14 o
  13   6   7        3.42        0.98      4.34 o
  -9   7   7        5.30        3.64      5.40 o
  -8   7   7       36.99       47.04      9.34 o
  -7   7   7        0.28       -1.56      3.28 o
  -6   7   7       66.01       58.57      5.05 o
  -5   7   7       32.28       32.85      4.14 o
  -4   7   7       97.07      112.04      7.87 o
  -3   7   7       38.72       37.20      3.59 o
  -2   7   7      272.43      270.55      7.04 o
  -1   7   7      440.91      427.75      8.12 o
   0   7   7      102.76      105.93      4.31 o
   1   7   7      922.62      980.67     15.41 o
   2   7   7      165.15      166.86      6.84 o
   3   7   7       33.05       40.48      2.82 o
   4   7   7       41.91       43.19      3.10 o
   5   7   7        1.38       -1.57      1.65 o
   6   7   7      190.54      184.98      5.66 o
   7   7   7       34.54       28.41      3.50 o
   8   7   7       80.85       87.69      5.69 o
   9   7   7       31.46       27.57      4.29 o
  10   7   7        0.29       -0.63      3.33 o
  11   7   7       33.22       33.89      4.93 o
  12   7   7        7.99        7.07      4.55 o
  13   7   7        0.00        0.09      4.90 o
  -8   8   7       77.54       67.48      6.77 o
  -7   8   7        4.53        1.26      3.96 o
  -6   8   7       10.64        2.90      3.85 o
  -5   8   7       33.79       31.35      5.09 o
  -4   8   7       20.03       20.34      4.12 o
  -3   8   7        0.46        3.46      2.98 o
  -2   8   7      304.95      306.81      9.13 o
  -1   8   7      128.56      131.33      4.87 o
   0   8   7      455.11      450.68     10.47 o
   1   8   7      355.08      332.93      7.20 o
   2   8   7      108.45      126.34      5.28 o
   3   8   7      116.99      125.33      4.50 o
   4   8   7       56.33       54.84      3.25 o
   5   8   7       96.17       85.23      3.89 o
   6   8   7       19.41       23.96      3.58 o
   7   8   7       57.18       67.05      4.71 o
   8   8   7        6.38        5.51      3.99 o
   9   8   7       55.87       50.28      5.16 o
  10   8   7       32.34       23.31      5.33 o
  11   8   7        0.02        2.99      4.40 o
  12   8   7        0.76       -1.29      4.45 o
  13   8   7       22.39       21.14      6.67 o
  -8   9   7        0.47       -3.73      5.49 o
  -7   9   7        3.25        7.08      4.60 o
  -6   9   7      158.02      152.88     10.07 o
  -5   9   7       29.28       25.10      5.13 o
  -4   9   7        9.83       10.65      5.79 o
  -3   9   7        0.38        4.39      4.21 o
  -2   9   7        0.02       -0.31      2.71 o
  -1   9   7       55.38       56.10      4.66 o
   0   9   7      310.57      283.46      8.84 o
   1   9   7      251.71      251.39      7.01 o
   2   9   7      117.50      112.89      4.55 o
   3   9   7      295.54      313.73      7.34 o
   4   9   7       52.85       48.58      3.94 o
   5   9   7      186.91      201.01      7.76 o
   6   9   7       17.82       13.92      3.42 o
   7   9   7      163.47      157.73      6.91 o
   8   9   7       47.52       39.46      5.83 o
   9   9   7       35.79       38.85      6.09 o
  10   9   7        7.19        9.58      4.71 o
  11   9   7        5.66        6.04      5.23 o
  12   9   7       16.33       18.42      5.68 o
  13   9   7        3.67        9.78      6.84 o
  -7  10   7        7.43        8.14      5.51 o
  -6  10   7      106.73      113.41      8.43 o
  -5  10   7        0.77       -0.47      4.24 o
  -4  10   7       69.92       90.35      7.40 o
  -3  10   7       13.49       14.25      4.26 o
  -2  10   7        6.85        3.51      5.26 o
  -1  10   7       38.48       45.21      5.26 o
   0  10   7       27.01       23.71      4.37 o
   1  10   7       39.00       40.03      5.06 o
   2  10   7        1.88       -0.77      2.60 o
   3  10   7       12.55       18.34      3.39 o
   4  10   7      292.59      280.35      9.26 o
   5  10   7        0.61        2.49      4.18 o
   6  10   7        4.35       15.38      4.73 o
   7  10   7      568.78      544.95     28.26 o
   8  10   7      177.50      163.36     14.97 o
   9  10   7        0.53       -4.31      4.39 o
  10  10   7        3.73        5.36      5.00 o
  11  10   7        0.00       -0.14      4.94 o
  12  10   7        0.11        0.15      7.07 o
  -6  11   7       22.50       21.85      5.95 o
  -5  11   7        0.11       -0.63      4.63 o
  -4  11   7      166.79      184.22     11.72 o
  -3  11   7        3.72        1.59      4.28 o
  -2  11   7       35.31       38.45      6.50 o
  -1  11   7       86.08       94.33     10.22 o
   0  11   7      160.11      198.04     10.80 o
   1  11   7       62.01       56.86      6.88 o
   2  11   7      347.03      370.42     14.39 o
   3  11   7       17.34       17.41      4.33 o
   4  11   7        1.44       -4.50      4.50 o
   5  11   7      241.87      244.37     11.70 o
   6  11   7       48.63       52.84      6.64 o
   7  11   7       82.38       94.10     23.39 o
   8  11   7       28.77       42.91     13.88 o
   9  11   7        3.30       -0.47      7.83 o
  10  11   7        0.02        3.60      6.23 o
  11  11   7        0.50       -5.50      6.46 o
  12  11   7        1.92        6.84     10.91 o
  -5  12   7        2.13        1.11      6.15 o
  -4  12   7       32.78       26.57      7.24 o
  -3  12   7       91.51      103.34     10.11 o
  -2  12   7       16.67       20.16      7.05 o
  -1  12   7       39.80       50.80      9.08 o
   0  12   7      289.06      290.89     13.69 o
   1  12   7       62.79       66.34      7.89 o
   2  12   7        9.51       15.58      5.65 o
   3  12   7       21.54       23.63      7.30 o
   4  12   7       10.57        8.99      6.30 o
   5  12   7        7.76        5.25      6.64 o
   6  12   7       31.04       37.83      6.73 o
   7  12   7        3.27        1.73      5.97 o
   8  12   7       16.16        8.02      7.51 o
   9  12   7       15.87       25.55      7.83 o
  10  12   7        2.86        9.44      7.27 o
  11  12   7        1.31        0.72      6.87 o
  -4  13   7       33.39       28.59     10.30 o
  -3  13   7        8.50        4.35      6.37 o
  -2  13   7       30.91       43.95      8.42 o
  -1  13   7        0.53        8.25      7.60 o
   0  13   7      164.75      165.96     14.12 o
   1  13   7       35.57       23.72      8.09 o
   2  13   7      168.28      149.74     13.48 o
   3  13   7        0.00       -2.51      6.04 o
   4  13   7        4.39        1.83      6.21 o
   5  13   7        0.61        0.80      6.44 o
   6  13   7        5.39       18.62      7.35 o
   7  13   7        9.97       11.16      7.16 o
   8  13   7        0.33        0.97      6.66 o
   9  13   7       33.40       39.93      9.23 o
  10  13   7       14.98       22.30      8.48 o
  -3  14   7        0.28        1.40      6.67 o
  -2  14   7       25.15       20.61     11.91 o
  -1  14   7       20.29       28.07      9.32 o
   0  14   7       81.80       86.64     16.42 o
   1  14   7        2.36       11.18     10.09 o
   2  14   7       63.70       73.17     16.11 o
   3  14   7        1.87       -3.10      6.51 o
   4  14   7       12.33        3.70      7.13 o
   5  14   7        2.49        5.22      7.28 o
   6  14   7        0.21       -8.76     10.75 o
   7  14   7        1.15        9.04     11.80 o
   8  14   7        8.58       -2.24      7.08 o
   9  14   7        1.34        3.42     10.15 o
  10  14   7        0.12        0.80      7.78 o
  -2  15   7        4.20       -1.39      9.48 o
  -1  15   7        3.29       -0.27     10.63 o
   0  15   7        3.12       12.23     11.71 o
   1  15   7        1.14       22.73     12.16 o
   2  15   7       15.16       22.48     13.01 o
   3  15   7        1.58       -2.32      8.04 o
   4  15   7       28.99       32.69     13.25 o
   5  15   7        2.16       13.99     13.24 o
   6  15   7        7.13        8.53     12.82 o
   7  15   7        4.17       -0.09     10.86 o
   8  15   7       21.03       12.21     13.73 o
   1  16   7        0.04       -2.71     11.21 o
   2  16   7        0.15       -3.56     10.79 o
   3  16   7       11.39       34.93     14.99 o
   4  16   7       20.46       38.17     16.48 o
   5  16   7        1.06       -9.65     13.19 o
   6  16   7        5.21        4.11     13.03 o
  -4 -10   8        0.00      -12.64     12.64 o
  -3 -10   8       34.57       69.63     18.41 o
  -2 -10   8        8.05       22.16     15.20 o
  -1 -10   8        3.65       12.87     13.64 o
   0 -10   8        2.44       -6.27      7.53 o
   1 -10   8        0.17        7.23     11.13 o
   2 -10   8        0.72       18.76     11.77 o
   3 -10   8        0.19       -2.06     11.54 o
   4 -10   8        4.03        1.07     10.79 o
  -5  -9   8        3.76        2.56      8.77 o
  -4  -9   8        1.11       18.60     12.92 o
  -3  -9   8       29.21       22.25     12.96 o
  -2  -9   8        6.92        7.33     12.62 o
  -1  -9   8        0.46        3.07      7.17 o
   0  -9   8       52.22       57.47     10.99 o
   1  -9   8        1.85        4.09      8.82 o
   2  -9   8        2.68       14.81     11.75 o
   3  -9   8        0.34       10.04     10.84 o
   4  -9   8       11.71        2.01     10.59 o
   5  -9   8        0.69        9.63     12.10 o
  -7  -8   8       13.40       21.74     14.60 o
  -6  -8   8        5.12        5.17      8.58 o
  -5  -8   8       43.34       77.09     12.04 o
  -4  -8   8       11.71        7.98      7.85 o
  -3  -8   8        0.10        5.24      7.67 o
  -2  -8   8        0.97       10.36     12.23 o
  -1  -8   8       45.97       65.64     10.66 o
   0  -8   8        4.26        6.03      7.01 o
   1  -8   8       11.31        6.85      8.21 o
   2  -8   8        0.04       -0.86      6.77 o
   3  -8   8       98.94       99.43     16.88 o
   4  -8   8        5.91        2.14      9.83 o
   5  -8   8        0.42        3.17      7.35 o
   6  -8   8        1.83        0.07      7.49 o
   7  -8   8        0.01        3.72      7.48 o
  -7  -7   8        3.01       -1.84      9.10 o
  -6  -7   8        2.29        0.65      7.29 o
  -5  -7   8        0.98        3.96      7.08 o
  -4  -7   8        4.62        9.72      7.51 o
  -3  -7   8       11.15       25.04      8.10 o
  -2  -7   8        1.59        0.01      5.13 o
  -1  -7   8        3.57        7.06      6.48 o
   0  -7   8        1.53        5.08      6.01 o
   1  -7   8      456.26      500.87     23.15 o
   2  -7   8      162.66      133.57     12.42 o
   3  -7   8       85.90      101.30      9.34 o
   4  -7   8        6.67       10.68      7.75 o
   5  -7   8       31.96       36.93      9.19 o
   6  -7   8        0.10        1.50      6.93 o
   7  -7   8        0.04       -4.23      6.83 o
   8  -7   8        2.75        0.13      8.19 o
  -8  -6   8        6.12        1.24      7.36 o
  -7  -6   8       12.93       12.56      7.95 o
  -6  -6   8       39.96       60.20     10.20 o
  -5  -6   8       15.85       15.07      7.48 o
  -4  -6   8       14.40       15.48      7.06 o
  -3  -6   8        0.00        3.02      6.05 o
  -2  -6   8       73.58       75.06      8.22 o
  -1  -6   8       55.73       62.03      8.93 o
   0  -6   8        0.44        1.68      4.96 o
   1  -6   8      226.72      241.20     25.44 o
   2  -6   8      245.22      227.78     12.13 o
   3  -6   8       43.56       54.59      7.13 o
   4  -6   8        0.69        6.36      5.83 o
   5  -6   8       95.91       87.60     10.63 o
   6  -6   8        9.65       16.41      7.02 o
   7  -6   8        0.01        1.85      6.67 o
   8  -6   8       23.86       15.28      7.48 o
   9  -6   8       19.97       20.14      9.19 o
  -8  -5   8       10.41       19.87      6.20 o
  -7  -5   8        0.59       -2.26      5.44 o
  -6  -5   8       83.76       94.87      9.37 o
  -5  -5   8       82.22       76.28      8.03 o
  -4  -5   8       48.68       49.55      7.06 o
  -3  -5   8        2.05        1.71      4.16 o
  -2  -5   8       79.14       79.79      7.72 o
  -1  -5   8        9.28        7.45      4.74 o
   0  -5   8       24.20       31.85      5.99 o
   1  -5   8      141.60      120.82      7.61 o
   2  -5   8       14.86        6.65      4.64 o
   3  -5   8      380.42      383.23     26.14 o
   4  -5   8        6.92       12.53      4.82 o
   5  -5   8       55.13       68.59      9.18 o
   6  -5   8        1.59        5.22      5.87 o
   7  -5   8       50.04       61.48      9.35 o
   8  -5   8        5.01        2.77      5.90 o
   9  -5   8        0.27        3.01      6.32 o
  10  -5   8        3.37       11.86      7.35 o
  -9  -4   8       14.32       12.21      6.16 o
  -8  -4   8        3.17        0.76      5.04 o
  -7  -4   8        0.08        6.53      5.01 o
  -6  -4   8       76.89       60.36      7.19 o
  -5  -4   8       73.28       58.08      6.99 o
  -4  -4   8       10.71       21.29      5.92 o
  -3  -4   8      192.58      188.56      7.95 o
  -2  -4   8      539.40      532.61     13.70 o
  -1  -4   8       28.54       34.26      4.81 o
   0  -4   8       72.42       65.06      5.11 o
   1  -4   8       22.74       20.03      4.38 o
   2  -4   8      654.91      666.10     15.43 o
   3  -4   8      200.22      206.24     10.43 o
   4  -4   8      156.24      157.67      8.70 o
   5  -4   8      230.36      243.64     10.81 o
   6  -4   8        7.52        2.69      3.43 o
   7  -4   8      157.89      166.50      8.52 o
   8  -4   8       20.33       21.66      4.96 o
   9  -4   8       52.52       53.49      7.30 o
  10  -4   8       77.30       76.16      8.36 o
  -9  -3   8       34.34       48.01      7.11 o
  -8  -3   8        1.61       -2.68      4.64 o
  -7  -3   8        0.98       -2.37      5.17 o
  -6  -3   8       34.52       25.94      7.91 o
  -5  -3   8       31.34       41.68      7.46 o
  -4  -3   8      532.19      523.35     13.39 o
  -3  -3   8        9.96        9.42      3.92 o
  -2  -3   8        8.31        6.92      3.20 o
  -1  -3   8       18.46       15.17      2.78 o
   0  -3   8      234.67      236.11      6.16 o
   1  -3   8        0.91        1.28      2.16 o
   2  -3   8        7.21        4.28      2.30 o
   3  -3   8      263.29      267.74      7.44 o
   4  -3   8       67.59       77.79      4.26 o
   5  -3   8      223.59      233.09      8.05 o
   6  -3   8       13.80       13.48      3.95 o
   7  -3   8      100.31      102.43      6.88 o
   8  -3   8       15.27       20.07      4.66 o
   9  -3   8       77.91       77.65      6.76 o
  10  -3   8       90.04       88.72      7.36 o
  11  -3   8        7.65       -0.10      7.99 o
  -9  -2   8       51.84       52.09      6.80 o
  -8  -2   8       14.64       12.70      5.04 o
  -7  -2   8        2.78        2.84      4.35 o
  -6  -2   8        8.45        7.83      3.96 o
  -5  -2   8       19.52       20.49      5.03 o
  -4  -2   8       85.62       86.34      6.57 o
  -3  -2   8      112.05       95.53      6.39 o
  -2  -2   8      443.42      421.55     10.49 o
  -1  -2   8       17.93       12.39      3.06 o
   0  -2   8      688.57      645.93     10.54 o
   1  -2   8      615.52      610.61     10.13 o
   2  -2   8       12.06       12.45      2.40 o
   3  -2   8      790.96      741.05     22.06 o
   4  -2   8       34.14       36.77      3.26 o
   5  -2   8      302.76      292.53      8.42 o
   6  -2   8       93.75      108.81      4.96 o
   7  -2   8      279.37      271.41      8.31 o
   8  -2   8       40.06       36.73      4.78 o
   9  -2   8       48.04       55.37      6.02 o
  10  -2   8        1.52       -4.15      4.36 o
  11  -2   8       66.17       73.43      7.64 o
  -9  -1   8       12.19       23.76      5.26 o
  -8  -1   8       10.57       13.05      3.92 o
  -7  -1   8      146.95      134.71      6.71 o
  -6  -1   8       48.37       50.60      4.86 o
  -5  -1   8       40.64       35.09      5.53 o
  -4  -1   8      202.94      209.13     11.96 o
  -3  -1   8       62.20       56.41      4.64 o
  -2  -1   8      513.69      507.65      8.82 o
  -1  -1   8      214.50      230.00      6.23 o
   0  -1   8       34.97       35.22      2.75 o
   1  -1   8       63.14       63.14      3.26 o
   2  -1   8      353.28      324.12      6.72 o
   3  -1   8      910.03      906.73     13.87 o
   4  -1   8        7.75        7.10      2.19 o
   5  -1   8      350.19      347.19      8.23 o
   6  -1   8       35.10       33.46      3.76 o
   7  -1   8        0.53       -0.50      3.03 o
   8  -1   8      252.79      235.26      9.88 o
   9  -1   8       19.28       18.78      3.97 o
  10  -1   8        7.54       10.82      4.48 o
  11  -1   8       49.81       46.66      5.96 o
  12  -1   8       18.09       25.89      5.76 o
 -10   0   8        3.11        6.10      5.63 o
  -9   0   8       84.02       92.64      6.79 o
  -8   0   8        1.31       -0.64      2.97 o
  -7   0   8       46.51       50.64      4.48 o
  -6   0   8       65.49       66.94      4.67 o
  -5   0   8        9.96        7.80      2.92 o
  -4   0   8      197.85      178.45      6.33 o
  -3   0   8       74.90       76.51      3.53 o
  -2   0   8        4.94        6.20      1.81 o
  -1   0   8       71.08       76.82      3.04 o
   0   0   8       96.86       82.37      3.41 o
   1   0   8       93.85      100.63      3.67 o
   2   0   8      237.58      228.79      5.21 o
   3   0   8      410.89      425.02      8.10 o
   4   0   8      567.54      548.33      8.48 o
   5   0   8      499.04      491.89      8.55 o
   6   0   8        1.82        2.01      2.67 o
   7   0   8        0.03       -2.17      2.80 o
   8   0   8       17.86       11.32      3.65 o
   9   0   8        1.45        0.26      3.05 o
  10   0   8        0.00        6.41      3.40 o
  11   0   8        1.96       -2.03      4.24 o
  12   0   8        0.76       -4.25      4.25 o
 -10   1   8        1.70        5.35      4.86 o
  -9   1   8       87.84       98.23      5.71 o
  -8   1   8       28.41       36.09      4.13 o
  -7   1   8       19.13       18.85      4.39 o
  -6   1   8        0.24       -2.70      2.70 o
  -5   1   8      100.02      102.52      5.06 o
  -4   1   8      557.01      551.64     11.54 o
  -3   1   8       19.44       20.63      2.40 o
  -2   1   8      286.95      284.82      5.36 o
  -1   1   8       13.11        7.78      1.75 o
   0   1   8      123.18      114.73      3.50 o
   1   1   8       44.84       49.75      2.91 o
   2   1   8        8.64        8.89      1.84 o
   3   1   8        2.16       -0.18      1.26 o
   4   1   8     1381.88     1392.49     20.16 o
   5   1   8      236.22      253.11      5.77 o
   6   1   8      307.59      297.96      6.98 o
   7   1   8      185.70      185.27      6.33 o
   8   1   8      563.29      547.69     12.72 o
   9   1   8      144.00      142.20      7.01 o
  10   1   8        3.18       -1.25      3.07 o
  11   1   8        1.05       -0.50      3.40 o
  12   1   8        0.76       -2.66      4.08 o
  13   1   8        7.64       18.41      8.38 o
  -9   2   8        2.54        1.34      3.41 o
  -8   2   8        2.36       -2.90      2.90 o
  -7   2   8       25.33       22.47      3.49 o
  -6   2   8       83.16       90.40      4.96 o
  -5   2   8        0.33       -1.73      2.44 o
  -4   2   8      171.13      160.67      5.91 o
  -3   2   8       26.65       31.19      2.69 o
  -2   2   8      583.21      578.43      9.84 o
  -1   2   8      247.33      241.85      5.08 o
   0   2   8      142.38      165.10      4.10 o
   1   2   8       45.87       41.35      2.94 o
   2   2   8      220.36      210.15      5.02 o
   3   2   8       20.19       21.09      2.41 o
   4   2   8        1.17        2.83      1.62 o
   5   2   8      234.58      220.42      5.22 o
   6   2   8     1526.14     1511.49     21.45 o
   7   2   8     1037.57     1008.25     17.20 o
   8   2   8       50.75       54.74      4.51 o
   9   2   8       34.76       43.08      4.31 o
  10   2   8        0.22        2.47      3.14 o
  11   2   8       70.61       71.17      7.19 o
  12   2   8        6.46        4.01      4.45 o
  13   2   8        0.82        5.41      5.18 o
  -9   3   8       78.40       80.62      5.34 o
  -8   3   8        0.17        1.42      3.07 o
  -7   3   8       15.20       19.61      3.52 o
  -6   3   8        1.94        5.12      3.17 o
  -5   3   8       14.26       10.07      2.92 o
  -4   3   8        3.26        0.54      2.24 o
  -3   3   8     1325.52     1275.93     16.76 o
  -2   3   8      586.01      589.73      9.40 o
  -1   3   8       53.66       50.03      2.58 o
   0   3   8     1181.72     1149.62     14.29 o
   1   3   8      218.45      245.74      5.39 o
   2   3   8      388.69      364.07      6.76 o
   3   3   8       91.01      104.52      4.07 o
   4   3   8       85.54       91.76      3.68 o
   5   3   8       40.91       39.25      2.58 o
   6   3   8      293.29      281.80      6.50 o
   7   3   8       68.17       67.49      3.90 o
   8   3   8       17.73       20.23      3.54 o
   9   3   8       19.15       14.14      3.38 o
  10   3   8       89.27       79.54      5.22 o
  11   3   8       55.93       68.03      4.96 o
  12   3   8        2.12        1.91      3.30 o
  13   3   8       10.42       16.30      5.37 o
  -9   4   8       58.61       60.02      4.89 o
  -8   4   8        8.96       12.08      4.07 o
  -7   4   8       13.10       19.27      3.85 o
  -6   4   8       38.21       34.97      3.93 o
  -5   4   8        0.73        1.63      2.87 o
  -4   4   8       46.15       47.81      3.87 o
  -3   4   8        8.06        6.39      2.33 o
  -2   4   8      278.69      277.58      6.03 o
  -1   4   8      404.86      422.92      7.43 o
   0   4   8     1972.73     1910.10     22.99 o
   1   4   8        1.32        0.17      1.62 o
   2   4   8       94.73       72.93      3.15 o
   3   4   8       19.80       29.32      2.39 o
   4   4   8      600.76      598.01     12.30 o
   5   4   8       19.76       18.38      2.22 o
   6   4   8       15.87       12.39      2.56 o
   7   4   8     1206.39     1160.67     19.14 o
   8   4   8      281.45      272.49     10.31 o
   9   4   8      152.25      142.36      6.91 o
  10   4   8      111.25      105.10      6.27 o
  11   4   8       23.41       33.10      4.62 o
  12   4   8        4.15        6.15      3.74 o
  13   4   8       20.57       17.70      8.56 o
  -9   5   8       97.81      111.34      9.86 o
  -8   5   8       45.97       32.84      4.27 o
  -7   5   8       93.57      104.85      5.56 o
  -6   5   8        5.52       -0.93      2.76 o
  -5   5   8        2.71        6.97      2.92 o
  -4   5   8        0.64       -0.82      3.08 o
  -3   5   8       59.01       51.98      3.60 o
  -2   5   8       14.78       14.09      2.35 o
  -1   5   8      242.58      226.26      5.74 o
   0   5   8      537.43      512.64      9.66 o
   1   5   8        9.74       16.15      2.21 o
   2   5   8       21.55       18.14      2.56 o
   3   5   8      465.98      508.87      8.38 o
   4   5   8      438.92      441.75      7.73 o
   5   5   8        0.57        2.76      1.82 o
   6   5   8       18.81       17.36      2.82 o
   7   5   8       84.82       89.08      4.87 o
   8   5   8       33.22       28.27      4.77 o
   9   5   8      135.39      126.45      6.62 o
  10   5   8       49.07       44.13      4.79 o
  11   5   8        5.29        7.66      3.82 o
  12   5   8       25.70       25.55      5.60 o
  13   5   8       19.81       21.25      8.23 o
  -9   6   8       13.61       13.93      5.94 o
  -8   6   8       26.92       31.47      5.24 o
  -7   6   8       76.85       93.71      9.36 o
  -6   6   8       50.38       40.88      4.25 o
  -5   6   8        6.03       13.47      3.25 o
  -4   6   8       13.47       21.43      3.43 o
  -3   6   8      348.77      332.65      8.62 o
  -2   6   8        2.00        0.72      2.38 o
  -1   6   8       68.32       73.91      4.26 o
   0   6   8       26.67       25.47      2.58 o
   1   6   8     1540.48     1499.93     20.13 o
   2   6   8      597.43      572.45      9.82 o
   3   6   8        9.67        5.89      1.96 o
   4   6   8      556.32      554.13     10.26 o
   5   6   8      157.17      160.18      7.30 o
   6   6   8      387.89      395.63     13.36 o
   7   6   8       19.01       21.88      3.49 o
   8   6   8      328.11      308.03     11.85 o
   9   6   8        3.00        9.94      3.50 o
  10   6   8        7.12        2.88      3.37 o
  11   6   8        3.69        3.75      3.59 o
  12   6   8        2.88        1.75      4.32 o
  13   6   8       30.63       26.07      6.97 o
  -8   7   8       15.50       13.45      5.08 o
  -7   7   8       50.59       53.53      6.11 o
  -6   7   8       55.32       46.23      5.63 o
  -5   7   8      144.82      170.81      9.01 o
  -4   7   8        0.44        1.61      2.91 o
  -3   7   8      292.77      282.63      9.10 o
  -2   7   8       13.07       15.28      3.36 o
  -1   7   8      117.06      118.54      4.62 o
   0   7   8       86.55       84.95      3.83 o
   1   7   8        0.13       -1.44      1.83 o
   2   7   8      578.02      649.59     12.06 o
   3   7   8        0.92        3.32      1.81 o
   4   7   8        3.82        3.62      1.97 o
   5   7   8      122.39      129.45      4.76 o
   6   7   8      760.39      694.86     14.82 o
   7   7   8        8.59        9.51      3.01 o
   8   7   8      521.49      434.08     33.63 o
   9   7   8        0.71        2.85      4.53 o
  10   7   8        8.24        8.97      3.82 o
  11   7   8        1.90        0.73      4.38 o
  12   7   8       34.67       25.30      5.75 o
  13   7   8        1.02        7.11      4.83 o
  -8   8   8        2.07        5.95      4.88 o
  -7   8   8        2.79        2.29      4.37 o
  -6   8   8        5.93        4.56      3.94 o
  -5   8   8        3.01        6.00      4.04 o
  -4   8   8        1.63        0.83      3.58 o
  -3   8   8       66.10       70.07      5.36 o
  -2   8   8      315.95      305.83      9.68 o
  -1   8   8      118.79      102.23      7.18 o
   0   8   8       51.28       50.65      3.98 o
   1   8   8      318.27      324.91      7.86 o
   2   8   8        0.28        3.69      2.24 o
   3   8   8       39.68       39.18      3.12 o
   4   8   8        0.97       -0.26      1.95 o
   5   8   8        3.32        1.44      1.98 o
   6   8   8      174.22      178.85      7.17 o
   7   8   8        0.94       -2.63      2.63 o
   8   8   8      401.75      428.92     13.95 o
   9   8   8        1.94       -1.21      3.91 o
  10   8   8        7.20       11.03      4.73 o
  11   8   8       28.32       32.46      5.97 o
  12   8   8        4.47        1.94      4.89 o
  13   8   8       17.40       31.30      6.34 o
  -7   9   8        6.15        9.51      5.43 o
  -6   9   8        0.00        3.35      4.37 o
  -5   9   8       15.95       14.87      4.92 o
  -4   9   8       33.94       35.84      5.44 o
  -3   9   8      123.01      129.52      7.86 o
  -2   9   8        0.02       -0.54      3.32 o
  -1   9   8      239.53      239.76      9.39 o
   0   9   8       85.30       82.37      5.88 o
   1   9   8      242.99      243.83      9.36 o
   2   9   8       17.05       21.18      3.04 o
   3   9   8        0.48       -1.35      2.59 o
   4   9   8        0.21        1.47      2.56 o
   5   9   8       32.23       23.42      3.85 o
   6   9   8       57.92       66.34      8.84 o
   7   9   8       78.05       82.26      6.28 o
   8   9   8        0.57        4.86      4.36 o
   9   9   8       96.04       97.08      7.99 o
  10   9   8       60.30       60.83      7.07 o
  11   9   8        0.05        0.03      4.57 o
  12   9   8        2.75        3.21      5.06 o
  13   9   8        4.63       10.56      6.01 o
  -7  10   8       13.56        0.08      4.92 o
  -6  10   8       82.56       84.27      7.84 o
  -5  10   8       16.49       14.95      5.06 o
  -4  10   8        4.15        8.79      4.53 o
  -3  10   8        4.95        6.91      4.26 o
  -2  10   8        4.18        0.33      3.87 o
  -1  10   8       10.38       13.98      3.97 o
   0  10   8       10.37       12.63      3.80 o
   1  10   8      515.66      517.94     14.87 o
   2  10   8        6.17        2.14      4.06 o
   3  10   8       65.20       71.12      5.94 o
   4  10   8       80.78       83.21      9.36 o
   5  10   8        9.38        8.04      7.05 o
   6  10   8       15.90       13.51      4.20 o
   7  10   8       36.61       40.43      6.37 o
   8  10   8        7.94        9.20      4.95 o
   9  10   8        8.59        8.05      5.02 o
  10  10   8       89.64       88.10     11.13 o
  11  10   8        0.08       -1.44      4.87 o
  12  10   8        1.07        0.69      6.71 o
  -6  11   8       29.43       23.10      7.55 o
  -5  11   8        7.38       11.09      6.16 o
  -4  11   8       41.84       51.41      8.09 o
  -3  11   8        0.91       10.58      5.53 o
  -2  11   8        1.15       -4.77      4.77 o
  -1  11   8       20.54       23.70      7.06 o
   0  11   8        1.50       -1.48      6.14 o
   1  11   8      138.55      146.90     10.63 o
   2  11   8      110.14      119.98      8.95 o
   3  11   8      436.68      450.62     25.05 o
   4  11   8        4.72        0.70      4.40 o
   5  11   8       37.89       54.45      7.04 o
   6  11   8        3.62        0.87      5.60 o
   7  11   8        1.02       -4.22      8.12 o
   8  11   8        1.51       -3.76      8.60 o
   9  11   8       34.73       39.81     12.02 o
  10  11   8        4.76       25.69      7.83 o
  11  11   8       30.26       33.92      8.50 o
  12  11   8        6.67        3.49     10.24 o
  -5  12   8        0.21       -5.44      5.44 o
  -4  12   8       30.86       38.99      7.94 o
  -3  12   8        9.27        9.70      6.23 o
  -2  12   8       18.19       11.02      6.42 o
  -1  12   8       61.96       76.66     10.30 o
   0  12   8       22.99       17.31      9.24 o
   1  12   8       47.18       45.60     10.22 o
   2  12   8       11.18        5.51      4.91 o
   3  12   8       71.51       73.38      9.98 o
   4  12   8       97.51       90.87     10.82 o
   5  12   8       33.25       30.34      8.95 o
   6  12   8       48.97       47.92      7.20 o
   7  12   8       15.02       10.87      7.04 o
   8  12   8       28.24       25.28      8.82 o
   9  12   8       17.00       14.06      7.38 o
  10  12   8        0.03        1.62     10.00 o
  11  12   8        1.10       -9.70      9.70 o
  -4  13   8       73.93       97.80     17.55 o
  -3  13   8        0.38        1.11      6.30 o
  -2  13   8       28.56       31.42      7.77 o
  -1  13   8        2.07        1.05      6.50 o
   0  13   8        9.94        7.01      6.76 o
   1  13   8       10.08        8.09     10.46 o
   2  13   8       15.56        3.69     11.02 o
   3  13   8       49.31       72.90     13.25 o
   4  13   8       72.14       70.02     10.61 o
   5  13   8       38.31       47.30      9.70 o
   6  13   8       24.44       28.23      8.46 o
   7  13   8       10.02        9.18     11.09 o
   8  13   8       17.49        7.23      7.24 o
   9  13   8       30.34       13.83      7.82 o
  10  13   8        3.35       -1.48      7.64 o
  11  13   8        0.07       -1.30     10.86 o
  -3  14   8        2.99       -3.07      6.98 o
  -2  14   8       21.75       26.38      7.90 o
  -1  14   8       46.56       35.75      9.50 o
   0  14   8       11.47       12.18     10.82 o
   1  14   8        2.07        5.50     10.08 o
   2  14   8       38.23       60.26     10.53 o
   3  14   8        0.72       -1.21      6.94 o
   4  14   8        9.33       13.29      8.25 o
   5  14   8       12.60        8.36      7.80 o
   6  14   8       14.66       22.68     11.80 o
   7  14   8        0.70      -10.54     10.54 o
   8  14   8        0.00       -3.14      6.95 o
   9  14   8       37.59       44.15     10.26 o
  10  14   8        0.03       10.74      8.27 o
  -1  15   8        6.46       -9.63      9.65 o
   0  15   8        0.85        1.32     11.02 o
   1  15   8       14.08       16.34     12.46 o
   2  15   8       41.21       27.74     12.25 o
   3  15   8        0.59       10.83      8.26 o
   4  15   8        0.00       -7.77      7.77 o
   5  15   8        0.90       -4.70     10.47 o
   6  15   8        0.37       17.94     13.28 o
   7  15   8       19.18       15.86     12.50 o
   8  15   8        1.36       -1.78     10.93 o
   1  16   8       21.49       24.03     14.31 o
   2  16   8        6.94        5.87     12.12 o
   3  16   8        0.97        0.87     12.30 o
   4  16   8       12.08       18.89      9.80 o
   5  16   8        1.08       12.71     13.42 o
   6  16   8        0.00       12.59     14.37 o
  -1 -10   9        1.81      -11.86     11.86 o
   0 -10   9       30.92       26.60     16.38 o
   1 -10   9       18.25        2.47     11.64 o
  -4  -9   9        4.28      -11.87     11.87 o
  -3  -9   9       22.11        6.32     13.51 o
  -2  -9   9        0.24      -11.52     11.52 o
  -1  -9   9        0.47        1.73     12.41 o
   0  -9   9       35.06       34.40     12.52 o
   1  -9   9       13.24       21.14     14.46 o
   2  -9   9       98.13      141.76     21.10 o
   3  -9   9       23.78        5.48     12.12 o
   4  -9   9       16.68       16.61     12.62 o
  -5  -8   9       13.17       20.00     12.56 o
  -4  -8   9        6.66        9.06     12.78 o
  -3  -8   9        7.78       -4.43     11.68 o
  -2  -8   9       25.23       11.64     11.48 o
  -1  -8   9       10.11       -3.68     12.19 o
   0  -8   9        4.40        2.58      7.82 o
   1  -8   9        0.03        6.04      7.44 o
   2  -8   9       28.36       31.78     14.85 o
   3  -8   9        2.01        0.96     10.73 o
   4  -8   9        3.12        0.68     10.32 o
   5  -8   9       17.13       20.15     12.53 o
   6  -8   9       37.13       42.96     15.93 o
  -6  -7   9        0.38       -3.19      7.95 o
  -5  -7   9       14.83       18.97      9.30 o
  -4  -7   9       44.81       62.78     11.35 o
  -3  -7   9        0.51       -5.81      7.15 o
  -2  -7   9        6.76       -3.92     10.54 o
  -1  -7   9       79.46       76.22     27.65 o
   0  -7   9       10.04       14.16      7.59 o
   1  -7   9        0.81       11.42      7.52 o
   2  -7   9       11.46       10.58     10.11 o
   3  -7   9        0.19       -6.78      8.14 o
   4  -7   9       26.17       26.54     11.95 o
   5  -7   9        1.48       14.42      7.52 o
   6  -7   9       69.66       66.74     14.80 o
   7  -7   9        1.04       -5.02      9.64 o
  -7  -6   9        1.77       -0.85      7.78 o
  -6  -6   9        2.93        4.97      7.97 o
  -5  -6   9        7.16       -6.42      6.42 o
  -4  -6   9       12.42       28.58      8.98 o
  -3  -6   9       68.81       71.90     10.74 o
  -2  -6   9       39.44       26.95      8.49 o
  -1  -6   9       59.41       50.35      7.73 o
   0  -6   9        8.16       -5.55      5.55 o
   1  -6   9      147.04      129.07     12.94 o
   2  -6   9       14.17       21.35      7.58 o
   3  -6   9       26.41       24.02      6.22 o
   4  -6   9        8.28       -0.60      6.12 o
   5  -6   9       43.20       48.61      9.43 o
   6  -6   9       85.55       96.20     25.26 o
   7  -6   9        1.49        1.56      7.10 o
   8  -6   9        0.15        8.23      7.54 o
  -8  -5   9        5.72       25.33      9.03 o
  -7  -5   9        5.85        7.93      7.73 o
  -6  -5   9       41.20       44.18      9.80 o
  -5  -5   9        0.00       -6.24      6.24 o
  -4  -5   9        4.80        8.99      7.17 o
  -3  -5   9       22.06       16.48     11.83 o
  -2  -5   9       48.29       54.82      7.47 o
  -1  -5   9      172.90      141.94      9.86 o
   0  -5   9       14.00       17.95      5.83 o
   1  -5   9      138.10      151.91     12.31 o
   2  -5   9      481.40      486.70     17.84 o
   3  -5   9        7.92        1.21      5.19 o
   4  -5   9        3.78       11.73      5.06 o
   5  -5   9       27.39       27.23      7.97 o
   6  -5   9        4.12        1.32     17.11 o
   7  -5   9       47.41       49.87      9.36 o
   8  -5   9        1.71        0.89      6.58 o
   9  -5   9        3.61        6.25      7.19 o
  -8  -4   9       43.97       49.08      8.04 o
  -7  -4   9        4.91        3.79      5.46 o
  -6  -4   9       94.97       92.45     11.09 o
  -5  -4   9       27.57       21.39      5.90 o
  -4  -4   9        0.02        3.24      4.60 o
  -3  -4   9        3.56        0.68      4.27 o
  -2  -4   9       30.30       22.63      5.64 o
  -1  -4   9       80.65       92.42     10.39 o
   0  -4   9      242.06      253.65     12.16 o
   1  -4   9       80.77       76.61      6.55 o
   2  -4   9       37.89       51.91      6.82 o
   3  -4   9      180.34      180.40     11.68 o
   4  -4   9      505.85      529.74     18.34 o
   5  -4   9       11.23       15.80      7.29 o
   6  -4   9        2.70        4.66      5.91 o
   7  -4   9       51.25       57.70     16.23 o
   8  -4   9        2.40       -1.34      5.78 o
   9  -4   9        0.81       -5.66      5.66 o
  10  -4   9        0.11       -1.05      6.65 o
  -8  -3   9       24.91       37.67      9.63 o
  -7  -3   9        8.28        9.59      5.09 o
  -6  -3   9       37.24       30.89      5.75 o
  -5  -3   9       29.61       27.83      5.39 o
  -4  -3   9        5.91        9.65      5.48 o
  -3  -3   9       62.22       55.91      6.28 o
  -2  -3   9       93.74       84.98      6.47 o
  -1  -3   9       94.06       94.16      9.05 o
   0  -3   9        0.59       -2.71      2.71 o
   1  -3   9      113.54      104.43      6.84 o
   2  -3   9       23.20       12.78      4.71 o
   3  -3   9       89.93       99.56      6.97 o
   4  -3   9      748.04      717.10     18.50 o
   5  -3   9        1.60       -2.49      3.67 o
   6  -3   9        4.65       -3.95      3.95 o
   7  -3   9       33.69       36.27      6.70 o
   8  -3   9       31.77       42.48      6.79 o
   9  -3   9        2.15       10.17      5.46 o
  10  -3   9        5.39        7.28      6.82 o
  11  -3   9       11.76       17.11     10.20 o
  -9  -2   9       18.86       25.26      7.28 o
  -8  -2   9        6.81       10.46      5.09 o
  -7  -2   9        3.40        4.43      4.63 o
  -6  -2   9        7.04        2.18      4.54 o
  -5  -2   9        0.77       -0.61      3.91 o
  -4  -2   9      346.40      323.74     17.82 o
  -3  -2   9      406.70      425.93     11.73 o
  -2  -2   9        9.58        5.27      3.66 o
  -1  -2   9        0.08       -0.76      2.69 o
   0  -2   9       48.54       50.34      4.04 o
   1  -2   9       91.88       88.63      5.11 o
   2  -2   9      131.89      134.70      5.14 o
   3  -2   9       31.81       37.35      3.99 o
   4  -2   9        1.51       -3.11      3.11 o
   5  -2   9      547.22      523.12     14.87 o
   6  -2   9      436.87      447.30     16.00 o
   7  -2   9       15.96       18.98      5.30 o
   8  -2   9      115.08      121.31     10.82 o
   9  -2   9       34.98       30.87      6.18 o
  10  -2   9       24.37       32.91      6.88 o
  11  -2   9        3.49        1.01      5.00 o
  -9  -1   9        3.65        3.70      4.99 o
  -8  -1   9        7.02        2.40      4.61 o
  -7  -1   9       26.34       30.54      5.43 o
  -6  -1   9       96.68       89.44      6.86 o
  -5  -1   9      118.97      122.57      7.60 o
  -4  -1   9        6.80        6.31      3.49 o
  -3  -1   9      634.41      623.38     13.22 o
  -2  -1   9       62.24       65.05      4.72 o
  -1  -1   9        7.67        5.70      2.52 o
   0  -1   9      423.13      426.80      9.66 o
   1  -1   9      158.23      179.82      6.28 o
   2  -1   9      105.37      104.55      4.72 o
   3  -1   9       15.47       14.59      2.72 o
   4  -1   9       74.09       79.30      4.89 o
   5  -1   9       81.34       81.44      5.14 o
   6  -1   9      526.91      548.48     12.42 o
   7  -1   9      114.75      104.59      9.62 o
   8  -1   9      128.37      119.91      8.53 o
   9  -1   9       39.84       37.96      7.76 o
  10  -1   9      114.17      107.79      9.33 o
  11  -1   9        9.16       11.07      6.96 o
  12  -1   9       35.71       55.74     11.98 o
  -9   0   9        2.86       -3.58      4.77 o
  -8   0   9        1.58        4.74      4.33 o
  -7   0   9       12.46       12.78      5.06 o
  -6   0   9        1.66       -1.79      3.17 o
  -5   0   9       25.76       27.33      4.30 o
  -4   0   9       25.21       23.27      3.52 o
  -3   0   9        0.46       -2.98      2.98 o
  -2   0   9      618.00      605.96     11.46 o
  -1   0   9     1034.32     1015.11     15.26 o
   0   0   9       28.46       27.20      2.88 o
   1   0   9      272.22      260.34      6.16 o
   2   0   9       26.80       37.28      2.91 o
   3   0   9       24.82       20.66      2.60 o
   4   0   9      290.06      257.38      6.57 o
   5   0   9      371.88      364.40      8.68 o
   6   0   9      637.79      610.06     12.98 o
   7   0   9      470.69      468.15     12.21 o
   8   0   9        2.90        3.05      3.38 o
   9   0   9        5.41        5.18      5.02 o
  10   0   9        7.92        7.99      4.83 o
  11   0   9       19.70       31.86      6.31 o
  12   0   9       56.48       70.11      7.74 o
  -9   1   9       24.96       13.15      6.21 o
  -8   1   9       30.38       33.75      5.00 o
  -7   1   9       12.67        7.07      4.38 o
  -6   1   9      167.64      170.02      6.85 o
  -5   1   9       84.53       79.75      4.98 o
  -4   1   9       62.08       61.69      4.47 o
  -3   1   9       37.84       35.76      3.37 o
  -2   1   9        0.54       -1.06      2.24 o
  -1   1   9      646.99      633.33      9.61 o
   0   1   9       20.06       26.17      2.40 o
   1   1   9       92.19       89.89      4.03 o
   2   1   9        3.47        0.21      1.75 o
   3   1   9      231.84      210.94      5.95 o
   4   1   9      396.09      414.52     11.42 o
   5   1   9      139.13      140.10      4.87 o
   6   1   9      182.10      170.03      6.45 o
   7   1   9      116.19      118.79      6.26 o
   8   1   9       28.49       29.55      4.38 o
   9   1   9       33.10       25.67      5.16 o
  10   1   9        9.98       14.11      4.42 o
  11   1   9       33.16       43.47      6.44 o
  12   1   9       24.95       24.75      7.12 o
  -9   2   9        7.79        7.47      5.06 o
  -8   2   9      173.29      177.07      8.02 o
  -7   2   9       28.69       34.37      4.28 o
  -6   2   9      168.46      155.94      6.57 o
  -5   2   9       21.81       16.31      3.44 o
  -4   2   9       40.12       41.80      3.98 o
  -3   2   9      242.19      243.74      6.89 o
  -2   2   9      356.68      347.02      8.78 o
  -1   2   9      240.41      236.23      5.61 o
   0   2   9      456.17      445.47      8.85 o
   1   2   9       97.17       91.82      3.43 o
   2   2   9      124.96      111.97      4.17 o
   3   2   9      178.36      189.15      4.59 o
   4   2   9       34.23       27.49      3.01 o
   5   2   9      884.41      914.96     13.23 o
   6   2   9       73.82       66.64      4.50 o
   7   2   9      318.90      318.76      9.19 o
   8   2   9        6.53        6.40      3.29 o
   9   2   9        1.62        0.10      3.19 o
  10   2   9        0.44       -0.40      3.75 o
  11   2   9        7.30        5.33      4.22 o
  12   2   9       10.71       13.37      6.06 o
  13   2   9       17.86       29.94      9.92 o
  -9   3   9        1.24       -2.55      4.59 o
  -8   3   9       57.02       59.57      5.60 o
  -7   3   9       27.18       26.85      4.04 o
  -6   3   9       25.57       30.43      4.01 o
  -5   3   9       80.21       81.90      5.62 o
  -4   3   9       13.82       14.74      3.19 o
  -3   3   9      138.39      116.14      5.29 o
  -2   3   9      964.02      901.99     14.96 o
  -1   3   9       69.58       75.25      3.23 o
   0   3   9        5.06        6.89      1.76 o
   1   3   9       82.42       74.74      3.73 o
   2   3   9       51.53       47.40      2.97 o
   3   3   9       39.32       30.08      2.76 o
   4   3   9       11.27        9.90      3.16 o
   5   3   9       72.15       67.68      3.38 o
   6   3   9      681.08      669.66     13.20 o
   7   3   9      368.30      373.92      9.36 o
   8   3   9       53.80       49.77      4.69 o
   9   3   9        7.46        3.60      3.37 o
  10   3   9        4.68        9.18      3.67 o
  11   3   9       10.85       10.57      4.41 o
  12   3   9        0.62       -4.27      5.46 o
  13   3   9        0.42        3.48      7.20 o
  -9   4   9       17.95       16.42      5.52 o
  -8   4   9        3.30       -1.40      3.79 o
  -7   4   9       58.18       45.32      5.66 o
  -6   4   9       35.66       45.27      4.50 o
  -5   4   9      115.49      103.97      5.44 o
  -4   4   9      275.04      286.76      8.32 o
  -3   4   9       45.34       53.62      3.80 o
  -2   4   9      680.59      685.03     14.06 o
  -1   4   9        3.11        4.76      1.93 o
   0   4   9       15.74        8.95      2.01 o
   1   4   9      127.90      128.54      4.36 o
   2   4   9        0.71        1.79      1.84 o
   3   4   9        0.13        0.95      1.78 o
   4   4   9       39.72       34.28      3.43 o
   5   4   9      375.01      357.55      7.14 o
   6   4   9       16.39       16.54      3.09 o
   7   4   9      727.44      747.47     15.75 o
   8   4   9      204.22      188.14      7.34 o
   9   4   9       94.16       99.81      7.16 o
  10   4   9       93.39       80.00      5.55 o
  11   4   9       47.22       64.10      7.67 o
  12   4   9       47.98       50.06      5.94 o
  13   4   9        0.47       -5.08      5.41 o
  -8   5   9        6.39        7.04      5.03 o
  -7   5   9        3.17        4.83      3.81 o
  -6   5   9       12.46        6.51      3.34 o
  -5   5   9       54.94       50.76      5.28 o
  -4   5   9        0.02        3.65      2.88 o
  -3   5   9        9.39        5.47      2.89 o
  -2   5   9      208.53      214.97      6.44 o
  -1   5   9     1003.13      996.90     13.36 o
   0   5   9      441.96      424.53      9.59 o
   1   5   9       44.69       48.03      3.10 o
   2   5   9       47.73       46.06      3.09 o
   3   5   9       16.37       25.00      2.50 o
   4   5   9       14.92       12.77      2.72 o
   5   5   9       68.37       69.61      3.63 o
   6   5   9      481.66      478.95     13.96 o
   7   5   9       32.11       24.20      3.95 o
   8   5   9       46.33       33.73      4.60 o
   9   5   9      377.21      351.54     11.40 o
  10   5   9       35.02       27.10      4.47 o
  11   5   9        0.01        3.97      4.42 o
  12   5   9        0.07        3.15      4.65 o
  13   5   9        0.90       -1.18      4.74 o
  -8   6   9        1.58        6.13      4.48 o
  -7   6   9       64.70       77.08      6.23 o
  -6   6   9        6.24        1.19      3.64 o
  -5   6   9        1.58        2.08      3.09 o
  -4   6   9        0.06       -2.78      2.78 o
  -3   6   9        3.01        4.88      2.90 o
  -2   6   9       32.43       32.60      3.55 o
  -1   6   9      208.26      193.30      6.76 o
   0   6   9      324.14      309.67      9.30 o
   1   6   9       59.49       56.48      3.40 o
   2   6   9      259.28      263.87      6.41 o
   3   6   9       24.62       26.68      2.55 o
   4   6   9      362.61      385.88      7.99 o
   5   6   9      547.79      538.05      9.32 o
   6   6   9       11.33        6.16      4.30 o
   7   6   9       53.99       56.13      4.54 o
   8   6   9      143.24      145.73      9.85 o
   9   6   9       70.21       72.35      5.87 o
  10   6   9        0.01       -3.89      4.88 o
  11   6   9       20.75       24.09      5.62 o
  12   6   9       34.20       31.41      6.15 o
  13   6   9       25.72       19.61      5.84 o
  -8   7   9        9.54        8.52      5.92 o
  -7   7   9      179.38      178.44      9.53 o
  -6   7   9        7.29        6.02      4.15 o
  -5   7   9       43.81       47.62      6.14 o
  -4   7   9        9.27       10.02      4.08 o
  -3   7   9       17.97       16.95      3.63 o
  -2   7   9        6.12        2.08      2.72 o
  -1   7   9       53.53       54.05      4.24 o
   0   7   9       18.09       24.80      3.25 o
   1   7   9       41.67       49.60      3.62 o
   2   7   9      692.61      691.03     11.71 o
   3   7   9      136.64      145.42      5.04 o
   4   7   9       19.54       22.83      2.57 o
   5   7   9       60.85       51.19      4.22 o
   6   7   9        0.60        1.33      2.49 o
   7   7   9      211.51      190.43      8.14 o
   8   7   9        1.89        0.46      3.36 o
   9   7   9        3.97        4.36      4.26 o
  10   7   9       20.47       28.27      5.53 o
  11   7   9       87.70       91.55      7.98 o
  12   7   9        1.71        2.78      7.95 o
  13   7   9       12.71       19.82      6.10 o
  -7   8   9       56.93       57.85      6.73 o
  -6   8   9        0.41        1.03      4.31 o
  -5   8   9      179.12      186.62     11.11 o
  -4   8   9        2.96        1.09      3.78 o
  -3   8   9       15.74       17.81      4.58 o
  -2   8   9       17.63       18.54      4.50 o
  -1   8   9       91.66       84.06      5.43 o
   0   8   9       53.66       50.89      4.58 o
   1   8   9        0.46        0.79      2.54 o
   2   8   9      526.91      531.68     10.06 o
   3   8   9       19.65       21.08      2.80 o
   4   8   9       97.50      106.59      4.54 o
   5   8   9      193.33      152.70      7.84 o
   6   8   9      346.53      325.94      9.87 o
   7   8   9       14.23       15.10      4.04 o
   8   8   9       10.86       11.60      4.73 o
   9   8   9       34.47       24.75      5.58 o
  10   8   9        0.03       -4.25      4.25 o
  11   8   9       57.24       64.68      7.31 o
  12   8   9        0.08        1.27      5.07 o
  13   8   9        1.19        4.73      5.57 o
  -7   9   9       25.61       16.78      5.59 o
  -6   9   9       28.19       15.71      7.52 o
  -5   9   9      206.64      219.10     10.65 o
  -4   9   9        0.32        3.88      4.08 o
  -3   9   9      103.61      113.38      7.83 o
  -2   9   9       48.56       30.32      5.07 o
  -1   9   9      513.72      516.45     21.67 o
   0   9   9       43.63       48.20      5.26 o
   1   9   9        4.01       -0.28      3.79 o
   2   9   9        0.75       -2.72      2.72 o
   3   9   9       16.25       15.55      5.40 o
   4   9   9      489.61      450.00     12.00 o
   5   9   9       33.09       32.30      4.79 o
   6   9   9       50.88       56.67      5.62 o
   7   9   9        0.00        2.33      3.56 o
   8   9   9       19.51       17.14      5.51 o
   9   9   9       20.96       18.29      5.50 o
  10   9   9       12.97       10.69      5.34 o
  11   9   9       10.32       19.98      6.11 o
  12   9   9        0.02        0.31      5.17 o
  -6  10   9        0.09       -3.74      4.72 o
  -5  10   9       69.69       58.80      9.08 o
  -4  10   9       20.67       32.12      5.87 o
  -3  10   9       50.26       68.10      6.85 o
  -2  10   9        1.10       -3.75      3.75 o
  -1  10   9      398.83      419.23     15.85 o
   0  10   9       91.52       88.75      8.01 o
   1  10   9      135.12      111.29     11.07 o
   2  10   9      107.45      101.13      8.04 o
   3  10   9        0.04       -0.42      5.35 o
   4  10   9      100.70      110.92     13.98 o
   5  10   9       67.76       64.89      6.92 o
   6  10   9        2.44        3.13      3.99 o
   7  10   9        0.97       -4.23      4.23 o
   8  10   9       17.36       24.44      5.71 o
   9  10   9        1.36       -2.86      4.56 o
  10  10   9       39.80       44.57      7.26 o
  11  10   9       26.69       40.08      7.31 o
  12  10   9       14.72       25.24      6.78 o
  -5  11   9        0.58       -1.61      6.23 o
  -4  11   9        4.43        0.46      5.68 o
  -3  11   9      118.99      130.69     10.78 o
  -2  11   9        2.53       -4.82      4.82 o
  -1  11   9      112.21      117.46     11.28 o
   0  11   9       35.89       33.02      6.26 o
   1  11   9       22.19       22.56      5.92 o
   2  11   9       13.78        8.82      5.25 o
   3  11   9      138.06      129.25     11.41 o
   4  11   9       57.77       58.65      7.05 o
   5  11   9        1.05        4.30      5.79 o
   6  11   9       82.26       87.03     10.01 o
   7  11   9        7.23        6.95      6.05 o
   8  11   9        3.07       -4.64      5.99 o
   9  11   9        1.81       -1.89      6.21 o
  10  11   9       57.78       54.65      9.67 o
  11  11   9        0.42        7.97      7.98 o
  12  11   9        4.57        9.17      7.71 o
  -5  12   9       40.26       37.35      8.57 o
  -4  12   9        0.06       -2.95      5.94 o
  -3  12   9       20.26       16.35      7.15 o
  -2  12   9        1.54        2.11     12.71 o
  -1  12   9       18.16       15.92      7.31 o
   0  12   9       43.20       44.90     10.83 o
   1  12   9       34.04       48.33      8.88 o
   2  12   9        0.23        8.31      6.46 o
   3  12   9       94.02       98.67     11.06 o
   4  12   9      114.33      104.41     11.55 o
   5  12   9       24.71       16.59      5.67 o
   6  12   9       59.73       66.10      8.62 o
   7  12   9        1.70        3.13      8.94 o
   8  12   9       13.09        4.97     10.11 o
   9  12   9       10.94       15.42     11.04 o
  10  12   9        7.27       24.33     12.43 o
  11  12   9        1.42       -7.17      9.38 o
  -4  13   9       19.16       18.62      7.85 o
  -3  13   9        4.80       -4.76      6.13 o
  -2  13   9        2.93       10.28      6.50 o
  -1  13   9        2.78        0.13      6.75 o
   0  13   9       14.17       19.88      7.78 o
   1  13   9        0.04        0.57      8.79 o
   2  13   9        6.29        8.28      7.57 o
   3  13   9       76.82       95.72     11.54 o
   4  13   9        8.79        2.44      6.70 o
   5  13   9       16.91       10.35      7.35 o
   6  13   9       37.14       39.81     13.76 o
   7  13   9       60.36       50.70     11.15 o
   8  13   9       10.94       10.74      7.49 o
   9  13   9        1.11        2.49      7.13 o
  10  13   9        0.02        2.39      7.53 o
  -2  14   9        1.44       -6.10      6.10 o
  -1  14   9        1.28        1.87     10.68 o
   0  14   9        3.52       17.57     11.75 o
   1  14   9       26.19       11.14     11.77 o
   2  14   9       43.15       78.68     11.85 o
   3  14   9       40.37       63.85     11.16 o
   4  14   9       14.72       22.47      8.82 o
   5  14   9       54.72       58.05     10.55 o
   6  14   9       28.63       51.50     15.92 o
   7  14   9        0.13       -2.51     10.75 o
   8  14   9        2.49       -6.34     11.09 o
   9  14   9       10.00        5.32      8.69 o
  10  14   9        0.39       -7.90     11.94 o
  -1  15   9       15.13       11.25     11.82 o
   0  15   9       12.42       14.47     12.07 o
   1  15   9        1.59       -0.04     10.81 o
   2  15   9        0.86       -7.05      9.38 o
   3  15   9        3.28       10.04      9.24 o
   4  15   9       10.43        7.06      8.70 o
   5  15   9       17.68       32.47     14.56 o
   6  15   9       13.87       27.88     14.62 o
   7  15   9        0.01       -3.31     11.25 o
   8  15   9        3.26       -4.61     11.75 o
   2  16   9        3.48        7.32     12.35 o
   3  16   9        5.49       -2.76     11.54 o
   4  16   9       17.45        6.93      9.43 o
   5  16   9        0.07       -5.25     13.62 o
   6  16   9        0.48      -11.75     11.75 o
  -1  -9  10        0.46       -1.00     13.16 o
   0  -9  10       23.32       24.10     15.45 o
   1  -9  10       23.91       25.08     14.37 o
   2  -9  10       30.18       65.17     17.34 o
  -4  -8  10        6.15      -10.06     10.63 o
  -3  -8  10        4.83        6.05     12.82 o
  -2  -8  10       25.15       30.39     15.72 o
  -1  -8  10        7.63       10.77     13.12 o
   0  -8  10        1.99       10.07      8.79 o
   1  -8  10       12.42        3.15      8.68 o
   2  -8  10       48.04       32.72     14.03 o
   3  -8  10       21.99       47.59     15.38 o
   4  -8  10        0.11        8.95     11.27 o
   5  -8  10        0.16       -8.83     10.25 o
  -5  -7  10       21.44       11.57      9.20 o
  -4  -7  10        0.12       -2.94      7.92 o
  -3  -7  10        0.00        5.70     12.21 o
  -2  -7  10       13.97        0.18     11.14 o
  -1  -7  10       80.99       76.22     17.13 o
   0  -7  10        0.23       -0.06      7.17 o
   1  -7  10        5.23       15.48      8.38 o
   2  -7  10       10.83       17.04      8.79 o
   3  -7  10       27.07       15.19     11.54 o
   4  -7  10        7.53       17.14     11.41 o
   5  -7  10       33.68       13.07     11.91 o
   6  -7  10        1.09        2.05     10.38 o
  -6  -6  10        1.18        6.29      8.52 o
  -5  -6  10       31.09       38.59     12.40 o
  -4  -6  10       29.07       22.40      9.58 o
  -3  -6  10       10.30       19.59      8.80 o
  -2  -6  10       31.37       33.84     13.39 o
  -1  -6  10        5.13        5.34      6.81 o
   0  -6  10        6.21       -0.56      9.96 o
   1  -6  10        0.00        2.41      6.41 o
   2  -6  10       25.99       21.35      7.92 o
   3  -6  10        3.36       -5.47      6.23 o
   4  -6  10       28.78       33.17     12.64 o
   5  -6  10       19.05       25.78      8.58 o
   6  -6  10        0.44       -6.69      6.69 o
   7  -6  10        2.64       11.96      8.07 o
  -7  -5  10        7.36        4.12      8.01 o
  -6  -5  10        0.85       -0.37      8.28 o
  -5  -5  10       45.69       30.29      9.19 o
  -4  -5  10       39.12       40.14      9.52 o
  -3  -5  10        0.55       -0.59     11.48 o
  -2  -5  10       62.94       74.16     11.18 o
  -1  -5  10       34.61       21.68      6.44 o
   0  -5  10        0.76        0.59      6.09 o
   1  -5  10       13.28       19.56      8.38 o
   2  -5  10       46.35       46.86     18.61 o
   3  -5  10       39.85       47.79      9.15 o
   4  -5  10       33.35       47.41      9.36 o
   5  -5  10       38.49       48.99      9.34 o
   6  -5  10       13.88        8.32      7.43 o
   7  -5  10       48.58       52.17      9.90 o
   8  -5  10        0.98       12.69      7.56 o
  -7  -4  10        2.63        5.28      7.70 o
  -6  -4  10        1.09        3.33      7.66 o
  -5  -4  10        2.14        8.49      9.49 o
  -4  -4  10        1.85        0.37      6.91 o
  -3  -4  10       52.90       59.12     13.66 o
  -2  -4  10       64.00       81.52     10.53 o
  -1  -4  10       48.53       58.67      8.68 o
   0  -4  10        1.30       -0.74      9.13 o
   1  -4  10       44.84       51.21      8.74 o
   2  -4  10      113.78      112.05     11.24 o
   3  -4  10       64.65       46.18      7.14 o
   4  -4  10        0.22       -1.14      4.74 o
   5  -4  10       15.51        2.31      6.36 o
   6  -4  10       57.47       57.31      9.66 o
   7  -4  10      110.42      103.37     11.91 o
   8  -4  10        7.75       10.03      9.10 o
   9  -4  10        1.75        6.32      6.98 o
  -8  -3  10        6.34       10.05      8.34 o
  -7  -3  10        2.35        2.55      5.64 o
  -6  -3  10        1.53        6.02      5.75 o
  -5  -3  10       26.43       38.77      6.95 o
  -4  -3  10       23.44       12.41      7.05 o
  -3  -3  10       31.13       13.24      6.58 o
  -2  -3  10       49.80       56.50      7.02 o
  -1  -3  10       65.58       76.47      7.85 o
   0  -3  10      331.81      318.96     16.01 o
   1  -3  10      211.03      203.43     11.34 o
   2  -3  10       48.56       68.36      7.40 o
   3  -3  10       33.88       44.43      6.56 o
   4  -3  10      565.16      574.95     19.41 o
   5  -3  10      127.69      151.90     12.42 o
   6  -3  10       10.66       10.02      5.98 o
   7  -3  10       43.15       30.50     12.20 o
   8  -3  10       18.89       25.43      7.77 o
   9  -3  10        5.35       16.25      7.70 o
  10  -3  10        7.97        9.84      7.22 o
  -8  -2  10        2.62        4.32      5.71 o
  -7  -2  10       24.45       34.89      6.39 o
  -6  -2  10        0.16       -6.76      7.12 o
  -5  -2  10       93.72       94.04      7.68 o
  -4  -2  10       26.40       26.41      5.61 o
  -3  -2  10       12.77       12.28      5.04 o
  -2  -2  10        1.35       -2.25      3.47 o
  -1  -2  10       60.15       64.95      6.59 o
   0  -2  10       69.08       72.08      7.29 o
   1  -2  10        2.20        1.51      3.57 o
   2  -2  10       20.89       15.96      4.42 o
   3  -2  10       71.93       80.47      7.65 o
   4  -2  10      154.59      143.59      9.33 o
   5  -2  10       16.67       11.93      4.46 o
   6  -2  10       63.49       57.93      7.34 o
   7  -2  10      181.46      173.02     10.67 o
   8  -2  10       13.62       11.27      5.40 o
   9  -2  10        1.25        3.14      5.06 o
  10  -2  10        0.27       -4.97      4.97 o
  11  -2  10        0.13       -1.03      6.82 o
  -8  -1  10        0.34        0.79      5.37 o
  -7  -1  10       98.37      103.61     10.79 o
  -6  -1  10       17.38       19.32      5.57 o
  -5  -1  10      117.52      129.14      8.40 o
  -4  -1  10       29.71       19.62      5.09 o
  -3  -1  10      376.08      335.29     12.22 o
  -2  -1  10      139.68      136.12      7.61 o
  -1  -1  10      146.66      160.01      7.41 o
   0  -1  10       66.78       71.92      6.59 o
   1  -1  10       48.55       47.71      4.85 o
   2  -1  10      125.13      112.38      6.88 o
   3  -1  10       23.52       32.24      4.25 o
   4  -1  10       12.13       14.67      4.19 o
   5  -1  10      251.65      235.95     10.13 o
   6  -1  10      249.37      267.52     12.58 o
   7  -1  10       14.09       16.89      5.44 o
   8  -1  10        9.26       14.91      9.17 o
   9  -1  10        0.90        2.23      5.67 o
  10  -1  10       25.38       25.86      6.47 o
  11  -1  10        0.65       -5.41      5.56 o
  -8   0  10        0.74       -5.61      5.61 o
  -7   0  10      146.97      154.82      8.99 o
  -6   0  10       42.89       48.24      6.18 o
  -5   0  10       30.73       32.93      5.65 o
  -4   0  10       13.69       10.20      4.44 o
  -3   0  10      289.12      299.28     11.24 o
  -2   0  10      249.85      244.38      8.06 o
  -1   0  10      217.26      239.84     11.69 o
   0   0  10      176.41      166.15      6.09 o
   1   0  10       18.16       18.36      2.80 o
   2   0  10       11.65       10.34      2.54 o
   3   0  10       46.89       41.82      4.82 o
   4   0  10       49.42       45.07      5.57 o
   5   0  10       42.29       43.68      5.16 o
   6   0  10      768.17      767.29     19.00 o
   7   0  10      125.35      107.84      8.34 o
   8   0  10        0.80        2.61      4.82 o
   9   0  10       10.15        4.17      4.83 o
  10   0  10        7.69        0.42      4.95 o
  11   0  10        0.06       -1.14      5.02 o
  12   0  10        2.80       10.74      6.95 o
  -8   1  10        2.02        2.46      4.43 o
  -7   1  10       19.47       12.92      5.74 o
  -6   1  10        0.12        2.75      3.73 o
  -5   1  10      280.18      286.37      9.84 o
  -4   1  10       42.31       46.80      5.12 o
  -3   1  10       36.24       35.89      4.03 o
  -2   1  10      149.99      152.04      5.64 o
  -1   1  10     1533.50     1511.61     22.61 o
   0   1  10      382.83      367.28      7.24 o
   1   1  10      199.34      205.75      5.74 o
   2   1  10       95.39       97.15      4.32 o
   3   1  10        0.10       -1.98      1.98 o
   4   1  10       45.12       44.54      3.67 o
   5   1  10       37.47       38.55      4.38 o
   6   1  10       24.17       25.85      4.08 o
   7   1  10       14.29       10.36      5.20 o
   8   1  10      129.11      144.94      9.26 o
   9   1  10        0.00       -1.12      6.07 o
  10   1  10        9.25       12.89      6.20 o
  11   1  10        0.12        5.13      5.24 o
  12   1  10       51.38       55.33      8.27 o
  -8   2  10       36.92       33.36      5.59 o
  -7   2  10        0.11        0.89      3.90 o
  -6   2  10        1.13        2.85      3.80 o
  -5   2  10       12.22       11.42      4.03 o
  -4   2  10       84.25       81.50      5.20 o
  -3   2  10       16.59        9.78      4.27 o
  -2   2  10      331.73      320.97      8.83 o
  -1   2  10     2523.36     2456.38     31.48 o
   0   2  10       57.74       58.44      3.47 o
   1   2  10      140.70      146.09      4.61 o
   2   2  10        3.26       -1.72      1.72 o
   3   2  10      530.02      523.98      8.54 o
   4   2  10       71.68       64.20      3.72 o
   5   2  10       76.93       78.58      4.86 o
   6   2  10      623.59      613.89     13.10 o
   7   2  10       58.00       55.91      5.34 o
   8   2  10      123.99      129.83      7.78 o
   9   2  10        4.65       -4.14      4.14 o
  10   2  10       56.51       66.09      7.35 o
  11   2  10        3.17        4.64      5.08 o
  12   2  10        3.89       15.39      5.90 o
  -8   3  10      163.34      190.56      8.91 o
  -7   3  10        0.61       -3.75      3.75 o
  -6   3  10       37.72       37.16      5.43 o
  -5   3  10       12.01        7.07      3.69 o
  -4   3  10       66.31       64.23      5.36 o
  -3   3  10      193.54      187.46      7.58 o
  -2   3  10      308.16      295.80      7.80 o
  -1   3  10       24.31       17.17      2.88 o
   0   3  10      195.56      195.63      6.05 o
   1   3  10      391.90      386.85      7.12 o
   2   3  10      104.64      115.82      5.11 o
   3   3  10       12.65        9.25      2.49 o
   4   3  10      282.16      279.76      6.96 o
   5   3  10      255.80      250.93      6.57 o
   6   3  10       96.87       81.09      4.99 o
   7   3  10       58.84       58.56      4.56 o
   8   3  10       42.77       39.16      7.80 o
   9   3  10       37.06       41.17      5.62 o
  10   3  10       13.27        3.92      5.00 o
  11   3  10        1.69        3.37      4.86 o
  12   3  10       15.39       22.54      5.94 o
  -8   4  10      211.72      201.70      9.08 o
  -7   4  10        3.91        3.46      4.08 o
  -6   4  10       97.88      110.69      7.74 o
  -5   4  10       18.53       15.45      4.05 o
  -4   4  10      315.52      292.87      8.89 o
  -3   4  10       18.64       21.02      3.45 o
  -2   4  10        9.95        2.68      2.50 o
  -1   4  10     1595.19     1559.88     23.29 o
   0   4  10      594.31      552.05     15.37 o
   1   4  10      384.34      387.19      7.72 o
   2   4  10       52.85       52.96      3.40 o
   3   4  10      360.59      374.20      8.15 o
   4   4  10        1.13       -1.32      1.99 o
   5   4  10       63.32       64.67      4.08 o
   6   4  10       48.98       54.03      4.43 o
   7   4  10      341.65      322.24      9.16 o
   8   4  10        6.95        6.01      3.47 o
   9   4  10       15.54       26.19      7.79 o
  10   4  10       18.29       19.40      5.40 o
  11   4  10       15.64       10.31      8.46 o
  12   4  10       10.08       19.77      5.76 o
  13   4  10        2.53        5.98      8.67 o
  -8   5  10        3.53        3.28      4.55 o
  -7   5  10        2.37        6.61      5.09 o
  -6   5  10      195.78      192.17      9.58 o
  -5   5  10        1.43       -2.57      3.32 o
  -4   5  10       94.78      101.74      6.39 o
  -3   5  10       73.65       66.30      4.86 o
  -2   5  10       10.76       10.22      2.84 o
  -1   5  10      105.37       95.67      4.77 o
   0   5  10      144.31      132.35      6.57 o
   1   5  10       10.51        6.16      2.67 o
   2   5  10       16.79       19.67      2.71 o
   3   5  10      124.89      114.97      4.56 o
   4   5  10       44.60       40.92      3.10 o
   5   5  10      158.38      171.92      6.67 o
   6   5  10      193.69      186.22      6.85 o
   7   5  10      866.14      882.49     18.31 o
   8   5  10       19.21       23.12      4.82 o
   9   5  10       42.63       51.31      5.81 o
  10   5  10        2.97        3.06      4.41 o
  11   5  10        1.59        3.68      6.87 o
  12   5  10        4.54       11.34      9.90 o
  13   5  10        0.01        2.28     12.63 o
  -8   6  10       13.64       25.81      6.16 o
  -7   6  10       34.03       61.96      6.22 o
  -6   6  10      218.96      222.08      9.18 o
  -5   6  10        7.51       11.63      3.99 o
  -4   6  10      123.38      122.00      6.94 o
  -3   6  10        2.12       -0.33      3.19 o
  -2   6  10      198.93      190.27      7.78 o
  -1   6  10       76.93       76.29      4.80 o
   0   6  10     1170.92     1144.29     26.84 o
   1   6  10      206.65      198.78      6.24 o
   2   6  10        0.99        1.04      2.10 o
   3   6  10       88.19      100.85      4.44 o
   4   6  10        1.09       -1.57      2.05 o
   5   6  10      141.94      147.42      6.56 o
   6   6  10       74.19       64.26      6.37 o
   7   6  10      208.78      194.70      8.68 o
   8   6  10       71.70       78.53      8.46 o
   9   6  10       14.11       28.30      5.74 o
  10   6  10       32.95       27.50      5.84 o
  11   6  10        0.52       -2.50      5.33 o
  12   6  10       13.72       11.02      5.43 o
  13   6  10       16.86       19.14     10.19 o
  -7   7  10        4.60        7.67      4.91 o
  -6   7  10        1.05       -1.53      4.25 o
  -5   7  10        2.47        7.43      4.48 o
  -4   7  10      142.88      144.78      8.28 o
  -3   7  10       14.20       12.63      4.07 o
  -2   7  10      165.13      158.43      8.12 o
  -1   7  10       67.62       61.44      4.97 o
   0   7  10     1790.30     1800.71     31.32 o
   1   7  10       64.33       63.77      4.49 o
   2   7  10       25.32       26.93      3.09 o
   3   7  10       43.71       37.92      3.30 o
   4   7  10       52.65       45.16      4.02 o
   5   7  10        9.02        8.07      3.18 o
   6   7  10        9.70        6.67      3.52 o
   7   7  10        2.12       -0.80      3.29 o
   8   7  10       28.33       30.15      5.56 o
   9   7  10      152.28      140.40      9.23 o
  10   7  10        6.83        9.46      5.02 o
  11   7  10        9.00        3.19      4.99 o
  12   7  10        0.05       -1.92      5.54 o
  13   7  10        0.24        1.01      5.57 o
  -7   8  10       37.76       33.75      6.46 o
  -6   8  10       41.98       59.39      7.02 o
  -5   8  10        7.28       -2.15      4.27 o
  -4   8  10       25.14       25.71      5.14 o
  -3   8  10       25.66       16.75      5.60 o
  -2   8  10      254.53      259.67     10.69 o
  -1   8  10       65.38       58.38      5.28 o
   0   8  10      492.80      520.51     17.75 o
   1   8  10       25.36       26.36      4.46 o
   2   8  10      364.15      365.59     10.66 o
   3   8  10      173.04      159.37      7.96 o
   4   8  10       34.84       32.00      4.21 o
   5   8  10       29.10       20.20      4.21 o
   6   8  10        5.95       10.56      3.68 o
   7   8  10       22.91       13.96      4.12 o
   8   8  10        3.23       -3.51      4.04 o
   9   8  10       31.75       32.77      6.33 o
  10   8  10       12.41       26.74      5.92 o
  11   8  10       21.79       23.72      6.22 o
  12   8  10        0.01        3.67      5.61 o
  -6   9  10       22.46       35.75      6.43 o
  -5   9  10       26.70       35.74      6.48 o
  -4   9  10        2.48       -0.32      4.26 o
  -3   9  10        7.38       12.50      4.45 o
  -2   9  10        0.11        0.30      4.07 o
  -1   9  10        1.57        3.55      3.99 o
   0   9  10       20.70       32.35      5.49 o
   1   9  10      284.69      291.41     12.63 o
   2   9  10      333.76      307.64     13.01 o
   3   9  10       49.15       54.41      5.72 o
   4   9  10       39.15       31.54      9.83 o
   5   9  10       31.17       27.38      8.00 o
   6   9  10       23.54       28.15      4.91 o
   7   9  10       15.16       12.20      5.50 o
   8   9  10       12.60       12.35      5.03 o
   9   9  10        0.00       -2.63      4.46 o
  10   9  10        0.43       -1.02      5.05 o
  11   9  10       43.61       50.78      7.53 o
  12   9  10        1.08       -5.29      5.29 o
  -6  10  10        5.57        5.44      6.38 o
  -5  10  10       66.18       68.75      9.14 o
  -4  10  10       62.55       57.57      8.45 o
  -3  10  10        0.17        0.32      5.18 o
  -2  10  10       36.47       36.68      6.90 o
  -1  10  10       78.90       78.07      9.97 o
   0  10  10      142.99      144.02     18.80 o
   1  10  10       17.28       18.40      9.19 o
   2  10  10        7.76        8.55      4.93 o
   3  10  10       17.09       22.80      5.56 o
   4  10  10      431.13      426.80     22.16 o
   5  10  10        2.56        4.72      4.38 o
   6  10  10       94.49       85.08      7.92 o
   7  10  10        8.23       -1.99      5.63 o
   8  10  10       46.77       53.42     10.93 o
   9  10  10        3.63        2.04      6.23 o
  10  10  10        2.88       -0.75      6.19 o
  11  10  10        3.28        8.10      7.24 o
  12  10  10       11.52       25.90      8.59 o
  -5  11  10      100.29      126.70     16.67 o
  -4  11  10       38.29       26.57      7.20 o
  -3  11  10       59.20       73.47      9.34 o
  -2  11  10        0.15       -1.43      5.22 o
  -1  11  10        0.54        0.94      5.69 o
   0  11  10       47.31       47.36      8.79 o
   1  11  10       18.35       14.55      5.63 o
   2  11  10       11.12        8.05      8.47 o
   3  11  10        0.87       -5.71      6.82 o
   4  11  10      297.02      298.16     16.86 o
   5  11  10       70.05       69.73     10.33 o
   6  11  10        3.32        2.45      4.78 o
   7  11  10        1.27       -4.61      5.67 o
   8  11  10       20.43       16.95     12.35 o
   9  11  10       10.80       17.02      7.40 o
  10  11  10       10.11        4.04      7.33 o
  11  11  10       17.08       11.93     12.35 o
  -4  12  10        2.41        9.67      8.48 o
  -3  12  10      146.20      151.07     12.19 o
  -2  12  10       20.09       21.28      7.06 o
  -1  12  10       24.09       19.71      8.01 o
   0  12  10      147.04      150.82     13.47 o
   1  12  10       23.75       21.11      6.17 o
   2  12  10       29.32       23.38      7.58 o
   3  12  10       30.39       33.81      8.39 o
   4  12  10       50.72       58.71      9.99 o
   5  12  10       33.84       41.95     15.83 o
   6  12  10       39.19       39.95      8.72 o
   7  12  10        1.97       -2.55      9.20 o
   8  12  10        6.31        6.02     10.43 o
   9  12  10       15.91       15.10     10.85 o
  10  12  10       25.94       17.41      8.58 o
  11  12  10        3.14       11.75     10.29 o
  -3  13  10       60.12       76.98     13.00 o
  -2  13  10       49.21       56.91      9.42 o
  -1  13  10        2.60        4.29      7.40 o
   0  13  10       30.49       36.67      9.36 o
   1  13  10       46.57       22.17     12.16 o
   2  13  10        0.04        2.12      6.66 o
   3  13  10        0.71       -2.95      6.44 o
   4  13  10      108.60      129.52     13.31 o
   5  13  10        3.47        1.84      6.71 o
   6  13  10       45.04       21.61     12.16 o
   7  13  10       30.10       20.39      8.04 o
   8  13  10        0.02       -6.85      6.85 o
   9  13  10        0.14        6.60     11.45 o
  10  13  10        3.38       -0.55      9.86 o
  -2  14  10        2.07       -6.42      6.42 o
  -1  14  10       71.31      122.99     19.53 o
   0  14  10        9.25        4.08     10.41 o
   1  14  10       22.19       12.85     10.72 o
   2  14  10       33.75       48.37     14.74 o
   3  14  10       33.35       45.07     14.79 o
   4  14  10       11.75       18.40      9.07 o
   5  14  10        8.13       17.72     11.77 o
   6  14  10        2.24        5.57     11.89 o
   7  14  10        0.23       -6.52     11.70 o
   8  14  10        3.58        6.28     11.57 o
   9  14  10        3.40        1.90     12.34 o
   0  15  10       13.57        5.54     12.14 o
   1  15  10        5.95       12.00     12.60 o
   2  15  10        0.21        4.70     11.43 o
   3  15  10        9.53       10.20     11.10 o
   4  15  10        8.33        8.61      8.86 o
   5  15  10       67.09       57.10     17.61 o
   6  15  10        5.65        1.44     12.87 o
   7  15  10        0.16       14.58     12.50 o
   8  15  10        2.33        2.17     12.41 o
   2  16  10        0.32       -8.12     11.43 o
   3  16  10        0.68       -8.85     10.88 o
   4  16  10       17.06        2.91      9.91 o
   5  16  10       51.14       40.63     16.90 o
   6  16  10       11.28       16.75     15.13 o
  -1  -8  11        0.87       -2.19     14.31 o
   0  -8  11       16.38       42.72     18.34 o
   1  -8  11       35.51       39.26     12.00 o
   2  -8  11        0.12       -5.95     11.11 o
  -3  -7  11        0.01       -9.27     12.23 o
  -2  -7  11       34.96       26.45     14.67 o
  -1  -7  11       72.15       70.40     18.18 o
   0  -7  11       17.65       19.58     14.74 o
   1  -7  11       14.27       20.56      9.20 o
   2  -7  11        0.21       13.05     11.45 o
   3  -7  11       69.70       66.55     16.38 o
   4  -7  11        0.00       20.08     12.89 o
   5  -7  11        2.10        6.55     11.91 o
  -5  -6  11        3.09       10.24     13.21 o
  -4  -6  11        0.10        1.07      8.71 o
  -3  -6  11        4.61       17.48     12.62 o
  -2  -6  11        0.19      -10.52     10.52 o
  -1  -6  11       66.71       30.59     14.81 o
   0  -6  11        3.99       -0.46      7.47 o
   1  -6  11        0.07        0.94     10.16 o
   2  -6  11       20.45       24.59     11.34 o
   3  -6  11      107.71       87.62     16.70 o
   4  -6  11       20.33       14.15     11.29 o
   5  -6  11       22.38       28.91     13.24 o
   6  -6  11       17.42       11.18     12.66 o
  -5  -5  11        7.07        6.19     14.81 o
  -4  -5  11       85.16      114.70     13.66 o
  -3  -5  11       18.05       29.99      9.51 o
  -2  -5  11        1.59        5.44     17.24 o
  -1  -5  11       58.50       80.94     16.52 o
   0  -5  11        7.85        9.40      7.46 o
   1  -5  11       32.69       36.12      9.34 o
   2  -5  11        4.91       -1.59      7.73 o
   3  -5  11       28.34       33.54      9.08 o
   4  -5  11       39.51       38.10     12.91 o
   5  -5  11      141.30      145.30     19.71 o
   6  -5  11        9.43       21.02      7.91 o
   7  -5  11       47.66       68.71     11.25 o
   8  -5  11        9.94       15.14      8.47 o
  -6  -4  11        0.06       -3.94     11.32 o
  -5  -4  11        4.21       -5.30      7.20 o
  -4  -4  11      136.47      172.75     15.20 o
  -3  -4  11        6.87        3.26      7.55 o
  -2  -4  11        7.11       14.31      8.06 o
  -1  -4  11       29.31       21.98      6.53 o
   0  -4  11       34.35       35.09      8.51 o
   1  -4  11        0.11       -3.25      9.13 o
   2  -4  11        1.63       -5.74      5.74 o
   3  -4  11        3.27        0.76      9.09 o
   4  -4  11       29.97       39.77      8.81 o
   5  -4  11       93.51       97.34     12.04 o
   6  -4  11       18.00       18.26     10.30 o
   7  -4  11       63.44       65.29     13.82 o
   8  -4  11       23.00       23.20     12.85 o
   9  -4  11       15.98       16.81     11.68 o
  -7  -3  11       15.61       19.74      9.62 o
  -6  -3  11       41.34       37.30      9.77 o
  -5  -3  11       14.18       15.56      8.44 o
  -4  -3  11       37.97       65.36     10.59 o
  -3  -3  11       59.91       57.54     10.25 o
  -2  -3  11       85.36       75.91     10.79 o
  -1  -3  11      105.94      102.23      9.18 o
   0  -3  11      173.95      205.38     11.94 o
   1  -3  11        0.00        1.21      6.13 o
   2  -3  11        5.45        2.83      6.25 o
   3  -3  11        1.52        7.45     14.44 o
   4  -3  11        3.95        1.36      4.90 o
   5  -3  11        1.48       -5.71      6.34 o
   6  -3  11      139.42      145.82     13.35 o
   7  -3  11      217.96      243.00     16.71 o
   8  -3  11       35.91       39.13      9.75 o
   9  -3  11        3.31        3.85     11.54 o
  -7  -2  11        0.02       -2.70      7.21 o
  -6  -2  11       41.63       24.69     15.37 o
  -5  -2  11        2.70       -2.68      6.51 o
  -4  -2  11       12.67        4.77      6.91 o
  -3  -2  11       16.61       24.60      7.76 o
  -2  -2  11      132.29      129.32     12.42 o
  -1  -2  11       48.09       36.59      6.72 o
   0  -2  11      629.10      632.38     20.57 o
   1  -2  11       60.25       58.74     10.42 o
   2  -2  11       21.68       26.64      7.37 o
   3  -2  11       27.31       20.73      6.84 o
   4  -2  11       26.91       26.28      6.14 o
   5  -2  11        0.21       -4.50      4.50 o
   6  -2  11       12.78        4.26      6.47 o
   7  -2  11       23.45       23.28      7.85 o
   8  -2  11        0.88        1.65      6.57 o
   9  -2  11       13.47       14.66      7.71 o
  10  -2  11       23.59       21.98     11.65 o
  -7  -1  11       33.01       36.58      8.58 o
  -6  -1  11        0.73        0.50      5.31 o
  -5  -1  11       11.16        1.12      5.16 o
  -4  -1  11       22.97       29.82      6.25 o
  -3  -1  11        2.45        0.30      4.39 o
  -2  -1  11       28.01       44.43      8.35 o
  -1  -1  11      165.23      160.31     10.10 o
   0  -1  11      888.05      839.65     24.17 o
   1  -1  11       10.63       15.03      5.49 o
   2  -1  11      267.18      259.09     10.56 o
   3  -1  11        9.97        7.56      4.58 o
   4  -1  11      227.53      226.68     15.33 o
   5  -1  11      167.79      162.99     10.14 o
   6  -1  11       31.74       37.08      7.95 o
   7  -1  11      104.54      122.06     11.73 o
   8  -1  11       32.42       54.65     13.84 o
   9  -1  11       64.18       71.16     10.41 o
  10  -1  11        2.22        5.78      6.73 o
  11  -1  11        4.46        6.50      7.49 o
  -7   0  11      148.73      163.15     11.33 o
  -6   0  11        0.00       -2.88      6.39 o
  -5   0  11        0.12       -4.60      6.22 o
  -4   0  11        1.97       -3.68      4.30 o
  -3   0  11       41.64       38.63      5.71 o
  -2   0  11       18.32       17.64      5.26 o
  -1   0  11        3.90        7.76      3.82 o
   0   0  11      216.06      205.56     15.70 o
   1   0  11       40.61       48.65      6.51 o
   2   0  11      311.98      299.97     11.02 o
   3   0  11        0.01        2.89      3.99 o
   4   0  11       52.23       78.29      7.51 o
   5   0  11        0.88       -3.90      3.90 o
   6   0  11       67.74       70.96      7.75 o
   7   0  11      181.70      179.87     10.79 o
   8   0  11       32.97       38.41      6.83 o
   9   0  11        0.95        1.28      5.30 o
  10   0  11        3.13        9.71      5.75 o
  11   0  11        0.09        5.48      7.06 o
  -7   1  11       40.54       62.28      9.53 o
  -6   1  11       23.84       30.02      6.08 o
  -5   1  11       48.82       48.79      6.55 o
  -4   1  11       17.15       21.83      5.30 o
  -3   1  11      122.42      129.47      8.20 o
  -2   1  11      143.36      136.46      8.24 o
  -1   1  11        7.23        4.51      3.97 o
   0   1  11        7.29        4.08      3.79 o
   1   1  11      170.80      165.64      7.28 o
   2   1  11      205.12      191.18      8.74 o
   3   1  11       73.99       77.41      6.04 o
   4   1  11        7.92       14.32      4.19 o
   5   1  11        3.46        3.98      3.56 o
   6   1  11      742.35      755.61     21.56 o
   7   1  11      120.27      119.35      8.95 o
   8   1  11      132.80      170.10     10.37 o
   9   1  11        0.18        5.84      4.91 o
  10   1  11       26.30       23.37      6.92 o
  11   1  11        1.92       10.90      5.96 o
  -8   2  11        0.47       -2.87      6.86 o
  -7   2  11        1.50        4.10      4.53 o
  -6   2  11        0.69       -0.27      3.94 o
  -5   2  11      279.57      312.29     15.57 o
  -4   2  11       18.04       11.84      4.07 o
  -3   2  11        8.10        4.13      4.09 o
  -2   2  11        2.01        1.50      5.14 o
  -1   2  11        3.16        4.18      2.72 o
   0   2  11      175.86      167.45      8.35 o
   1   2  11        0.32       -0.84      2.97 o
   2   2  11       13.53        8.31      2.73 o
   3   2  11        0.09        0.20      2.77 o
   4   2  11      566.38      553.42     18.14 o
   5   2  11       42.77       37.95      5.04 o
   6   2  11       22.32       22.55      4.87 o
   7   2  11        3.39        6.07      4.63 o
   8   2  11      476.03      451.57     23.35 o
   9   2  11        0.01       -3.58      4.47 o
  10   2  11        1.58       -4.49      4.70 o
  11   2  11        5.29        5.81      5.44 o
  12   2  11       30.86       27.35      9.10 o
  -7   3  11       43.64       46.47      6.47 o
  -6   3  11        0.10       -3.72      3.72 o
  -5   3  11       42.70       55.33      5.77 o
  -4   3  11        0.89       -2.41      3.46 o
  -3   3  11       83.03       87.89      6.04 o
  -2   3  11       48.72       43.17      6.19 o
  -1   3  11      310.79      310.77      9.58 o
   0   3  11     1286.35     1301.74     24.01 o
   1   3  11      183.96      180.17      6.30 o
   2   3  11        4.56        2.37      2.12 o
   3   3  11        3.60        2.18      2.63 o
   4   3  11       14.10        9.43      3.53 o
   5   3  11        0.46       -1.25      3.24 o
   6   3  11       56.48       56.22      5.54 o
   7   3  11       12.24       16.95      5.14 o
   8   3  11      544.59      548.72     18.15 o
   9   3  11        3.06        4.66      5.40 o
  10   3  11       46.83       50.36      8.06 o
  11   3  11        9.87       14.98      5.87 o
  12   3  11        8.20        3.74      5.77 o
  -7   4  11        6.94       15.21      4.97 o
  -6   4  11       18.53       17.36      4.74 o
  -5   4  11        1.64        1.36      4.44 o
  -4   4  11        6.02        8.69      4.52 o
  -3   4  11      350.06      357.92     11.03 o
  -2   4  11       62.54       64.58      5.27 o
  -1   4  11       40.16       33.98      3.87 o
   0   4  11      177.67      168.33      6.51 o
   1   4  11     1716.38     1688.49     25.02 o
   2   4  11        4.12        2.65      2.38 o
   3   4  11       18.48       21.24      3.04 o
   4   4  11      348.96      358.26     11.88 o
   5   4  11      114.03      113.40      7.01 o
   6   4  11        0.72       -3.44      3.44 o
   7   4  11        3.70        3.34      4.24 o
   8   4  11       29.91       27.03      5.84 o
   9   4  11       27.05       25.97      5.88 o
  10   4  11       83.38       96.12      9.84 o
  11   4  11        4.96        0.39      5.11 o
  12   4  11        0.47       10.54      5.92 o
  -7   5  11       57.89       72.32      6.88 o
  -6   5  11       12.95        1.09      4.85 o
  -5   5  11        0.51       -0.73      3.79 o
  -4   5  11       24.46       23.09      4.92 o
  -3   5  11       40.39       42.81      5.12 o
  -2   5  11        0.14       -1.02      3.14 o
  -1   5  11       14.51       18.80      3.63 o
   0   5  11       64.98       60.69      4.64 o
   1   5  11     1439.35     1350.10     24.97 o
   2   5  11      375.54      392.48      9.27 o
   3   5  11      198.86      209.42      7.15 o
   4   5  11       72.78       59.92      5.36 o
   5   5  11        0.15       -3.19      3.19 o
   6   5  11      126.04      114.90      8.39 o
   7   5  11       16.39        7.29      5.77 o
   8   5  11       12.99        6.89      4.82 o
   9   5  11        3.45        0.17      4.48 o
  10   5  11       51.58       51.61      7.20 o
  11   5  11       31.99       34.29      6.70 o
  12   5  11       21.18       25.33      7.59 o
  -7   6  11       12.17       25.08      5.65 o
  -6   6  11      223.24      227.83      9.81 o
  -5   6  11        3.55        2.57      4.07 o
  -4   6  11       35.94       53.78      5.81 o
  -3   6  11      191.06      194.11      8.51 o
  -2   6  11        1.09        3.61      3.39 o
  -1   6  11       64.25       62.71      7.20 o
   0   6  11      112.86      103.64      5.99 o
   1   6  11      104.95      100.09      6.78 o
   2   6  11       81.84       81.27      5.66 o
   3   6  11      456.94      464.30     12.09 o
   4   6  11       34.47       21.27      3.93 o
   5   6  11        1.93        8.48      3.84 o
   6   6  11        0.03       -1.97      3.22 o
   7   6  11       68.42       66.54      7.13 o
   8   6  11       49.44       50.44      6.78 o
   9   6  11        1.93        1.89      4.77 o
  10   6  11       18.11       19.86      6.01 o
  11   6  11        4.96       -3.78      4.75 o
  12   6  11       51.77       63.67      8.09 o
  -7   7  11        6.06        4.93      5.20 o
  -6   7  11       97.12       98.11      8.26 o
  -5   7  11       69.13       82.15      7.43 o
  -4   7  11       32.68       37.66      9.51 o
  -3   7  11       14.92       17.98      6.75 o
  -2   7  11        0.52        8.08      4.04 o
  -1   7  11       19.56       18.21      4.06 o
   0   7  11       17.00       13.13      4.10 o
   1   7  11        4.40        5.77      3.70 o
   2   7  11       44.55       45.16      5.34 o
   3   7  11      272.09      247.63      9.86 o
   4   7  11       70.30       76.61      6.20 o
   5   7  11      530.75      542.04     15.32 o
   6   7  11       40.62       49.52      5.63 o
   7   7  11      253.96      263.05     10.61 o
   8   7  11       41.61       34.29      6.33 o
   9   7  11       17.96       20.46      5.65 o
  10   7  11       15.06       23.48      6.13 o
  11   7  11        3.52        6.01      5.52 o
  12   7  11       19.28       10.91      6.30 o
  -6   8  11        1.91        4.41      5.12 o
  -5   8  11        0.08       -2.22      4.52 o
  -4   8  11      163.20      184.76     11.27 o
  -3   8  11        1.84        7.19      4.15 o
  -2   8  11       91.92      102.84      7.48 o
  -1   8  11       15.69       14.38      4.59 o
   0   8  11       17.48       14.20      4.30 o
   1   8  11       62.21       61.80      7.23 o
   2   8  11        0.15        0.21      5.30 o
   3   8  11       67.57       58.86      5.90 o
   4   8  11       12.28       11.87      9.11 o
   5   8  11      458.51      424.58     15.47 o
   6   8  11      180.55      161.87     14.55 o
   7   8  11       35.83       24.70      5.91 o
   8   8  11        5.56        1.20      4.55 o
   9   8  11       93.25       87.57      8.60 o
  10   8  11       38.98       41.22      6.98 o
  11   8  11        0.59       -1.66      5.21 o
  12   8  11       13.73       14.20      6.39 o
  -6   9  11        7.31        9.45      6.52 o
  -5   9  11        1.06        2.91      6.82 o
  -4   9  11       93.96       83.10     10.41 o
  -3   9  11       32.92       34.13      6.86 o
  -2   9  11      126.45      120.99      9.71 o
  -1   9  11       59.59       70.58      8.24 o
   0   9  11       35.89       27.25      6.54 o
   1   9  11       56.69       63.20      7.61 o
   2   9  11      247.51      240.92     12.02 o
   3   9  11       63.12       62.87      7.32 o
   4   9  11        6.73       12.18      4.91 o
   5   9  11       58.05       64.44      8.03 o
   6   9  11       13.38       10.50      4.98 o
   7   9  11       15.67       24.81     10.33 o
   8   9  11        0.37       -1.81      9.81 o
   9   9  11       26.30       36.98      8.75 o
  10   9  11       10.41        4.94      6.56 o
  11   9  11       11.46       10.95      7.37 o
  12   9  11        7.78        7.57      7.17 o
  -5  10  11        0.16       -2.70      5.85 o
  -4  10  11        3.56       14.42      8.66 o
  -3  10  11        0.43       -4.99      4.99 o
  -2  10  11       33.11       49.53      7.85 o
  -1  10  11       25.76       28.31      6.84 o
   0  10  11       19.44       15.03      7.73 o
   1  10  11       54.94       56.05      9.63 o
   2  10  11      253.84      302.21     17.13 o
   3  10  11      312.54      315.62     17.00 o
   4  10  11      111.05      108.32     11.08 o
   5  10  11       20.04       20.26      5.61 o
   6  10  11       23.11       11.40      5.15 o
   7  10  11       24.34       11.11     12.77 o
   8  10  11       30.93       21.49      9.56 o
   9  10  11        0.84       -5.06      7.36 o
  10  10  11        2.17        5.00      6.84 o
  11  10  11       44.43       71.50     10.75 o
  12  10  11        1.11       -3.11      6.91 o
  -4  11  11       31.79       15.39     12.84 o
  -3  11  11        3.82        5.35      6.20 o
  -2  11  11        0.33        1.05      5.67 o
  -1  11  11        0.98        1.09      5.55 o
   0  11  11        7.27        3.95      6.46 o
   1  11  11       95.23      104.32      9.14 o
   2  11  11        3.27        9.28      5.56 o
   3  11  11        7.51       24.27      7.24 o
   4  11  11       19.70       21.48     12.52 o
   5  11  11       53.58       65.01     12.48 o
   6  11  11        6.38       -4.01      4.87 o
   7  11  11        1.87        2.82      6.28 o
   8  11  11       32.98       38.86      9.08 o
   9  11  11        0.10        0.01      6.53 o
  10  11  11        1.30        6.30      8.10 o
  11  11  11       22.54       29.27      9.33 o
  -4  12  11       63.83       63.26     15.69 o
  -3  12  11        0.90       -1.20      6.34 o
  -2  12  11        2.26       -0.30      6.25 o
  -1  12  11        0.37       -4.27      9.61 o
   0  12  11        1.44        8.40      7.02 o
   1  12  11       22.69       10.17      7.01 o
   2  12  11       12.25       22.43      9.37 o
   3  12  11        0.04       -3.49     11.95 o
   4  12  11      155.62      179.37     14.57 o
   5  12  11       83.35       99.41     16.96 o
   6  12  11       31.33       32.48      9.60 o
   7  12  11        3.31       14.45     10.97 o
   8  12  11       17.25       14.33      7.77 o
   9  12  11       17.00       24.79      8.80 o
  10  12  11       17.64        8.66      8.45 o
  11  12  11        0.42        1.74      7.70 o
  -2  13  11       34.07       59.66     10.14 o
  -1  13  11        9.03        1.01      6.93 o
   0  13  11        0.66       -0.93     10.02 o
   1  13  11        6.12        7.12     10.66 o
   2  13  11       19.39       24.05      8.61 o
   3  13  11       27.03       22.64      8.33 o
   4  13  11        3.00        0.98      6.99 o
   5  13  11       88.10       70.91     11.42 o
   6  13  11       88.38       84.57     16.52 o
   7  13  11       60.03       81.56     16.74 o
   8  13  11        3.84       -6.62     10.11 o
   9  13  11        2.04       -7.69     10.50 o
  10  13  11        2.75        9.52     12.57 o
  -1  14  11       14.25       15.92     16.74 o
   0  14  11       10.63        8.37     11.14 o
   1  14  11        7.21        9.11     11.43 o
   2  14  11       25.51       36.33     13.01 o
   3  14  11       12.09       17.64      9.12 o
   4  14  11       16.91       10.19      8.05 o
   5  14  11        5.60       19.64      8.76 o
   6  14  11       10.70       29.71     13.53 o
   7  14  11        0.12       -0.36     10.89 o
   8  14  11        7.04       19.92     13.19 o
   9  14  11        8.99       -7.96     11.39 o
   1  15  11        5.11        3.12     12.16 o
   2  15  11       11.23        9.61     12.78 o
   3  15  11        7.86        7.89     11.73 o
   4  15  11        0.31       -7.13      7.13 o
   5  15  11        0.10       -0.34     12.64 o
   6  15  11        3.11       10.25     12.76 o
   7  15  11        2.16        3.17     11.96 o
   8  15  11        8.58      -11.34     11.34 o
   0  -7  12        4.73      -13.07     13.07 o
   1  -7  12        0.22        2.05     13.12 o
   2  -7  12        2.51        0.68     12.64 o
  -3  -6  12        4.48        0.14     12.51 o
  -2  -6  12        0.70      -10.66     11.71 o
  -1  -6  12       21.81       42.30     16.11 o
   0  -6  12        5.39        9.03     14.08 o
   1  -6  12        6.15        9.57      9.05 o
   2  -6  12        0.94       -2.48      8.02 o
   3  -6  12       22.26       19.51     12.60 o
   4  -6  12       13.67       12.64     12.66 o
   5  -6  12        0.35       -9.17     10.66 o
  -4  -5  12       10.14        0.34      9.02 o
  -3  -5  12       15.36       33.50     15.38 o
  -2  -5  12        4.22       -0.68     11.21 o
  -1  -5  12       29.81       26.58     14.08 o
   0  -5  12       30.31       11.20     12.96 o
   1  -5  12       70.50       72.53     11.74 o
   2  -5  12        2.27        2.57      7.78 o
   3  -5  12       20.11       24.16     12.35 o
   4  -5  12        5.96       -0.87      9.65 o
   5  -5  12        4.74       18.48     11.50 o
   6  -5  12        1.62        0.61     10.73 o
  -5  -4  12        4.30        4.49      8.98 o
  -4  -4  12       38.86       34.12     10.53 o
  -3  -4  12       11.47        9.63     13.25 o
  -2  -4  12       13.07       -3.92     10.09 o
  -1  -4  12       16.45       41.75     15.02 o
   0  -4  12       32.85       22.71      8.32 o
   1  -4  12      165.21      136.84     14.03 o
   2  -4  12        7.72       -0.64      7.98 o
   3  -4  12       13.92       17.94      8.31 o
   4  -4  12        4.19       10.13     10.91 o
   5  -4  12      158.74      160.21     21.19 o
   6  -4  12        9.66      -10.11     10.11 o
   7  -4  12       27.30       34.96     10.48 o
   8  -4  12       12.66       17.72     17.52 o
  -5  -3  12       16.82       32.30     10.03 o
  -4  -3  12       55.29       69.34     11.66 o
  -3  -3  12       28.74       45.79     10.33 o
  -2  -3  12       80.85       89.59     12.06 o
  -1  -3  12       10.76       23.90     10.92 o
   0  -3  12        0.20        7.63      6.80 o
   1  -3  12      100.71      123.18     12.76 o
   2  -3  12        0.86       -5.18      6.08 o
   3  -3  12      104.45      128.84     12.94 o
   4  -3  12        9.51       11.03      7.22 o
   5  -3  12       24.72       41.08      9.19 o
   6  -3  12        6.29        0.90      7.03 o
   7  -3  12        5.47       10.64      7.91 o
   8  -3  12       26.24       32.42      9.98 o
   9  -3  12        3.58       10.70     11.11 o
  -6  -2  12       46.18       60.53     16.25 o
  -5  -2  12        2.87        3.16      7.81 o
  -4  -2  12       16.32       16.09      8.40 o
  -3  -2  12       10.77        4.76      7.17 o
  -2  -2  12       91.18       94.39     19.91 o
  -1  -2  12        0.44        8.48      7.33 o
   0  -2  12        0.93        3.75      5.39 o
   1  -2  12       24.08       32.05      8.23 o
   2  -2  12        0.18        3.97      6.67 o
   3  -2  12        5.52        8.07      6.98 o
   4  -2  12       22.73        7.26      6.78 o
   5  -2  12       60.58       60.22      9.86 o
   6  -2  12        5.97        4.21      6.78 o
   7  -2  12      157.59      190.12     15.46 o
   8  -2  12      114.50      118.41     13.08 o
   9  -2  12       13.02       16.17      8.70 o
  -6  -1  12       24.19       20.48      8.79 o
  -5  -1  12        6.11       -4.23      6.62 o
  -4  -1  12        0.78        6.48      6.78 o
  -3  -1  12        0.02        4.52      6.61 o
  -2  -1  12      123.13      124.58     12.28 o
  -1  -1  12       44.25       45.22      9.06 o
   0  -1  12        0.37        7.35      5.10 o
   1  -1  12       44.79       50.20      7.37 o
   2  -1  12       17.89       11.98      6.79 o
   3  -1  12       14.74       -0.19      6.23 o
   4  -1  12       12.66       11.60      5.26 o
   5  -1  12       67.64       63.46      7.84 o
   6  -1  12       17.07        1.79      6.28 o
   7  -1  12       41.55       58.74      9.95 o
   8  -1  12       20.25       22.44     11.75 o
   9  -1  12       91.68       87.56     11.56 o
  10  -1  12        0.00       -3.37      6.99 o
  -6   0  12       11.88       -4.97      6.81 o
  -5   0  12        1.30       -6.63      6.63 o
  -4   0  12       16.39       19.02     12.58 o
  -3   0  12        0.10       -3.85      8.94 o
  -2   0  12      120.97      133.56     12.62 o
  -1   0  12       92.92       91.34      8.48 o
   0   0  12       19.25       12.46      5.16 o
   1   0  12      342.83      319.93     25.27 o
   2   0  12       84.32       67.96      9.40 o
   3   0  12        9.13        1.51      4.43 o
   4   0  12       22.38       20.25      5.85 o
   5   0  12       12.55       10.87      7.25 o
   6   0  12        7.54       20.05      6.98 o
   7   0  12       18.47       25.63      7.93 o
   8   0  12        4.65        6.63      6.80 o
   9   0  12      120.97      134.80     12.94 o
  10   0  12        3.81       -6.36      6.81 o
  -7   1  12       38.07       40.85     18.06 o
  -6   1  12        9.50       11.68      6.08 o
  -5   1  12        0.15       -4.51      6.82 o
  -4   1  12       31.67       29.90      6.76 o
  -3   1  12        3.86       -3.37      5.52 o
  -2   1  12        4.66       -0.36      5.85 o
  -1   1  12       29.48       26.30      5.90 o
   0   1  12       19.23       25.38      6.72 o
   1   1  12      116.32       97.31      8.40 o
   2   1  12      437.29      398.25     18.30 o
   3   1  12       49.21       42.23      6.71 o
   4   1  12       19.49       22.71      5.60 o
   5   1  12      149.50      131.34      9.73 o
   6   1  12        0.75       -5.18      5.18 o
   7   1  12        2.44        1.88      6.28 o
   8   1  12        0.76        1.91      6.61 o
   9   1  12       88.44       85.29     10.75 o
  10   1  12        0.13        5.05      6.72 o
  11   1  12       55.53       72.06     10.57 o
  -7   2  12        2.22        1.54      5.85 o
  -6   2  12       23.93       17.38      6.21 o
  -5   2  12      213.91      195.12     11.75 o
  -4   2  12        0.08       -4.62      4.85 o
  -3   2  12       47.62       58.89      7.44 o
  -2   2  12       24.25       18.72      5.64 o
  -1   2  12       94.44       83.01      9.63 o
   0   2  12       51.90       45.79      7.83 o
   1   2  12       28.17       19.85      5.29 o
   2   2  12      449.56      412.65     15.46 o
   3   2  12       90.90       79.46      7.55 o
   4   2  12        1.61       -1.51      3.99 o
   5   2  12       32.25       52.78      8.61 o
   6   2  12       20.61       18.98      5.63 o
   7   2  12       37.41       57.55      9.04 o
   8   2  12       50.58       57.16      8.96 o
   9   2  12        0.65       -3.80      6.02 o
  10   2  12        2.00       11.53      6.75 o
  11   2  12       15.67       19.81      7.90 o
  -7   3  12       24.58        8.70      6.24 o
  -6   3  12       10.20       16.35      5.94 o
  -5   3  12      147.32      167.61     17.75 o
  -4   3  12      115.41      127.49      8.48 o
  -3   3  12       53.04       49.91      7.05 o
  -2   3  12       88.90       76.05      7.70 o
  -1   3  12       10.11        3.30      3.81 o
   0   3  12       80.78       80.11      7.63 o
   1   3  12        7.58        8.40      5.11 o
   2   3  12       92.91      104.10      8.30 o
   3   3  12       10.15       10.32      4.02 o
   4   3  12      520.08      497.44     20.97 o
   5   3  12       13.61       14.19      4.82 o
   6   3  12       36.96       41.00      6.23 o
   7   3  12       57.46       56.10      8.74 o
   8   3  12       49.18       57.94      7.44 o
   9   3  12      126.34      137.79     11.04 o
  10   3  12        0.00       -5.74      5.74 o
  11   3  12       25.18       28.18      8.30 o
  12   3  12        1.82        3.35      9.86 o
  -7   4  12        3.89        9.48      5.71 o
  -6   4  12        0.60        2.51      4.67 o
  -5   4  12       56.61       60.56      6.37 o
  -4   4  12       58.93       48.08      5.73 o
  -3   4  12       11.25        6.22      4.61 o
  -2   4  12        3.55        6.37      4.33 o
  -1   4  12       32.51       33.64      4.85 o
   0   4  12        1.49        4.02      3.31 o
   1   4  12      372.60      378.58     16.77 o
   2   4  12      128.41      122.57      7.76 o
   3   4  12       40.33       28.93      7.64 o
   4   4  12       93.05       75.38      7.45 o
   5   4  12      196.85      175.57     10.10 o
   6   4  12       82.49       77.33      7.56 o
   7   4  12       15.60        7.74      6.36 o
   8   4  12       36.82       57.62      7.49 o
   9   4  12       17.34       13.00      5.92 o
  10   4  12       36.18       42.64      9.35 o
  11   4  12        2.79        1.04      6.57 o
  12   4  12        5.67        2.55      7.04 o
  -6   5  12        0.67       -3.79      4.19 o
  -5   5  12       11.17       21.00      5.87 o
  -4   5  12        8.61        7.08      4.20 o
  -3   5  12      292.72      302.78     11.80 o
  -2   5  12        3.22        1.98      3.73 o
  -1   5  12      453.77      446.75     14.00 o
   0   5  12       31.51       32.33      4.28 o
   1   5  12      178.01      187.05      9.94 o
   2   5  12      604.13      645.33     24.84 o
   3   5  12       13.72       12.07      4.41 o
   4   5  12       47.31       53.18      9.33 o
   5   5  12        1.24        5.85      5.61 o
   6   5  12       59.66       73.21      7.43 o
   7   5  12        0.23       -4.58      4.58 o
   8   5  12       74.81       77.30      8.14 o
   9   5  12        9.42        5.88      7.71 o
  10   5  12       56.81       68.51      8.14 o
  11   5  12       29.23       33.96      6.90 o
  12   5  12       27.76       48.77      9.60 o
  -6   6  12       32.00       27.11      6.01 o
  -5   6  12        0.22       -0.19      4.55 o
  -4   6  12        0.12       -4.05      4.95 o
  -3   6  12      101.39      101.78      7.67 o
  -2   6  12      159.46      164.41      8.92 o
  -1   6  12       37.43       40.99      5.47 o
   0   6  12        5.20        3.73      3.85 o
   1   6  12        2.27       -2.62      3.90 o
   2   6  12      294.93      325.77     14.34 o
   3   6  12      276.77      286.88     10.98 o
   4   6  12        2.59        1.18      5.03 o
   5   6  12        4.63       -2.35      4.16 o
   6   6  12        0.16       -0.12      4.19 o
   7   6  12        1.04       -5.25      5.36 o
   8   6  12        0.36        1.94      6.07 o
   9   6  12       12.61        8.82      6.47 o
  10   6  12       20.57       22.47      7.68 o
  11   6  12        2.44        9.98      7.17 o
  12   6  12       25.24       12.12     16.00 o
  -6   7  12       46.49       47.52      7.17 o
  -5   7  12       50.62       73.49      7.64 o
  -4   7  12       17.45       10.00      4.87 o
  -3   7  12       28.73       29.22      5.54 o
  -2   7  12        1.89       -1.00      3.87 o
  -1   7  12       15.88       19.23      5.54 o
   0   7  12        5.01       -3.88      4.57 o
   1   7  12       21.21       16.33      6.03 o
   2   7  12       85.89       67.53      7.38 o
   3   7  12      299.82      313.59     11.56 o
   4   7  12       92.21      108.40     17.15 o
   5   7  12       63.42       50.00      6.84 o
   6   7  12       12.21       17.05      5.72 o
   7   7  12       35.70       26.18      7.48 o
   8   7  12       29.05       36.20      8.14 o
   9   7  12        6.19        7.54      6.64 o
  10   7  12       16.32       17.50      7.68 o
  11   7  12        5.97        6.69      6.79 o
  12   7  12       15.78       12.92     16.72 o
  -5   8  12      174.36      186.09     12.56 o
  -4   8  12       71.42       80.21      9.12 o
  -3   8  12       23.57       20.53      6.59 o
  -2   8  12       12.86        8.07      5.50 o
  -1   8  12        0.03       -1.44      4.77 o
   0   8  12        3.14       -0.43      3.82 o
   1   8  12        8.31        8.51      6.45 o
   2   8  12       17.09        7.03      5.30 o
   3   8  12      151.68      142.82      9.63 o
   4   8  12        6.18       10.88     11.13 o
   5   8  12       21.03       33.61      6.04 o
   6   8  12       44.18       50.50      8.68 o
   7   8  12        6.05       11.43     10.05 o
   8   8  12       51.06       46.52      8.86 o
   9   8  12        9.04        7.05     10.80 o
  10   8  12        1.57        5.90      6.73 o
  11   8  12       26.37       27.90      8.52 o
  12   8  12        5.33       23.24     11.05 o
  -5   9  12       36.17       30.43      7.92 o
  -4   9  12       57.93       52.71      8.67 o
  -3   9  12       27.31       36.29      7.56 o
  -2   9  12       20.35       22.81      6.43 o
  -1   9  12       48.88       48.83      7.39 o
   0   9  12        1.91       -0.67      5.56 o
   1   9  12        5.58        3.22      4.85 o
   2   9  12        4.82        1.69      4.60 o
   3   9  12       44.32       33.95      8.31 o
   4   9  12        5.49       11.67      6.68 o
   5   9  12      167.52      179.66     10.90 o
   6   9  12       81.66       93.20      8.45 o
   7   9  12        2.74       -3.97      6.72 o
   8   9  12       25.44       36.66     20.25 o
   9   9  12      123.40      123.52     12.24 o
  10   9  12       73.58       88.52     12.20 o
  11   9  12        4.35       12.38      7.49 o
  12   9  12        1.45       -0.71      9.92 o
  -4  10  12      112.05      126.90     11.48 o
  -3  10  12       22.31       16.12      7.49 o
  -2  10  12       89.81      103.46     14.99 o
  -1  10  12       41.55       29.34      7.00 o
   0  10  12        9.38        2.65      6.24 o
   1  10  12       41.51       30.54      6.62 o
   2  10  12       62.51       65.64      7.93 o
   3  10  12       15.81        8.95      6.57 o
   4  10  12       37.57       33.49      8.14 o
   5  10  12        0.02       -0.82      5.76 o
   6  10  12       64.28       59.58      7.92 o
   7  10  12       61.36       66.07     16.95 o
   8  10  12       40.35       65.05     10.24 o
   9  10  12        4.97        2.84      6.99 o
  10  10  12       25.22       38.01     12.41 o
  11  10  12        0.22        8.92      7.72 o
  -4  11  12       14.04        2.41      6.89 o
  -3  11  12       10.25        9.29      8.66 o
  -2  11  12       30.62       15.78      6.91 o
  -1  11  12       92.30       86.21      9.97 o
   0  11  12        8.75       14.13     18.09 o
   1  11  12       53.24       62.25     17.60 o
   2  11  12        6.38        3.72      7.45 o
   3  11  12      144.38      161.95     13.58 o
   4  11  12       18.66       26.16     10.25 o
   5  11  12       16.66       25.00      8.08 o
   6  11  12        0.02        4.27     12.19 o
   7  11  12       51.25       41.20      9.03 o
   8  11  12       27.40       31.55     11.20 o
   9  11  12        0.60        0.06      7.33 o
  10  11  12        9.31        4.75      7.81 o
  11  11  12        4.37        0.77      7.33 o
  -3  12  12        9.70       17.19      7.79 o
  -2  12  12       19.61       19.24     12.01 o
  -1  12  12        1.25       -2.50      5.90 o
   0  12  12       22.36        4.60      7.72 o
   1  12  12       73.81       75.95     15.90 o
   2  12  12        0.19       -1.19      8.25 o
   3  12  12       77.15       73.63     11.31 o
   4  12  12        1.83        9.17      8.87 o
   5  12  12        0.36        3.94      9.87 o
   6  12  12        3.62       14.38     10.95 o
   7  12  12       12.49       23.34     11.87 o
   8  12  12        3.78       12.15      7.87 o
   9  12  12        4.20       23.71      8.99 o
  10  12  12        3.27        6.38      8.19 o
  -2  13  12        8.98        3.39      7.26 o
  -1  13  12        0.31        4.73      8.93 o
   0  13  12       17.51       -4.70     10.38 o
   1  13  12       25.42       38.06     14.06 o
   2  13  12        0.02       -3.92      8.78 o
   3  13  12        0.22        3.82      7.08 o
   4  13  12       87.83       74.17     11.79 o
   5  13  12       11.85       11.89      9.75 o
   6  13  12       15.90       27.22     13.39 o
   7  13  12       13.84       24.51     13.62 o
   8  13  12       23.58       19.26     13.21 o
   9  13  12        1.99       -9.01     11.18 o
  10  13  12        6.31       -3.72      8.37 o
   0  14  12        1.99       -2.08     11.62 o
   1  14  12        6.63       11.62     12.11 o
   2  14  12       26.75       47.75     15.77 o
   3  14  12        1.44        0.66     11.98 o
   4  14  12       12.19       12.47      8.72 o
   5  14  12       20.62       21.06      9.71 o
   6  14  12        0.07      -12.16     12.16 o
   7  14  12       12.64       15.15     13.35 o
   8  14  12        0.09       -1.00     13.14 o
   2  15  12        6.23       -1.30     11.18 o
   3  15  12       33.07       44.36     15.43 o
   4  15  12        1.21        3.83      9.26 o
   5  15  12        0.17       10.04     13.51 o
   6  15  12        0.72        0.91     12.67 o
   7  15  12       12.85       11.73     14.17 o
  -2  -5  13       34.72       57.41     18.80 o
  -1  -5  13       74.98      106.97     21.31 o
   0  -5  13       12.00        7.33     13.73 o
   1  -5  13       19.88       36.57     15.99 o
   2  -5  13       21.30       22.55     10.37 o
   3  -5  13        7.44       14.01     12.32 o
   4  -5  13        2.91       28.46     13.46 o
   5  -5  13        8.23        6.27     12.57 o
  -3  -4  13       11.09        2.94     11.98 o
  -2  -4  13        4.37       -6.59     12.18 o
  -1  -4  13      119.58      119.25     21.24 o
   0  -4  13        8.75        3.44     12.94 o
   1  -4  13       40.71       39.24     16.65 o
   2  -4  13       30.78       22.66     12.47 o
   3  -4  13       10.11       11.40      8.38 o
   4  -4  13        8.38       23.50     13.40 o
   5  -4  13        3.06       -2.79     11.70 o
   6  -4  13        2.17       -3.70     10.52 o
  -4  -3  13        0.25        1.88      8.69 o
  -3  -3  13        0.75       -7.65     11.93 o
  -2  -3  13        1.68       -3.81     10.43 o
  -1  -3  13       99.17      132.42     20.71 o
   0  -3  13        7.96        6.50     11.13 o
   1  -3  13       11.17       19.33      8.92 o
   2  -3  13       12.04       26.67      9.67 o
   3  -3  13       15.79       18.26      8.68 o
   4  -3  13        9.83       29.18     12.48 o
   5  -3  13        7.46       30.60     12.44 o
   6  -3  13        2.10        8.88     10.61 o
   7  -3  13        0.06       -1.16     11.25 o
  -5  -2  13        5.53       -3.70     15.83 o
  -4  -2  13        0.64       -1.22      7.59 o
  -3  -2  13        5.44        1.23     12.69 o
  -2  -2  13       20.93       25.82      9.26 o
  -1  -2  13        0.05       -2.74      9.58 o
   0  -2  13       95.42       62.37     15.65 o
   1  -2  13        5.39        2.81      7.41 o
   2  -2  13       35.69       30.66      9.17 o
   3  -2  13      119.06      123.67     12.98 o
   4  -2  13        1.14        1.84      7.11 o
   5  -2  13       16.71       13.40     11.86 o
   6  -2  13       47.63       41.05     13.73 o
   7  -2  13      126.74      144.08     17.85 o
   8  -2  13       13.68       -0.48      7.86 o
  -5  -1  13       16.26       15.93      8.84 o
  -4  -1  13       32.29       30.75      9.47 o
  -3  -1  13       43.12       35.15     10.74 o
  -2  -1  13        0.30        4.50      6.84 o
  -1  -1  13       24.81       31.18      8.85 o
   0  -1  13        2.01       -0.08      6.58 o
   1  -1  13        2.97       10.75      6.73 o
   2  -1  13       23.32       21.11      8.04 o
   3  -1  13       71.69       59.29     10.82 o
   4  -1  13        7.15        5.11      6.94 o
   5  -1  13       39.86       53.05     14.26 o
   6  -1  13       61.55       70.02     11.03 o
   7  -1  13        1.82        1.94      7.08 o
   8  -1  13       17.24       18.53      8.83 o
   9  -1  13        9.21        9.04      8.23 o
  -5   0  13       35.85       44.39     10.36 o
  -4   0  13       23.33       15.03      8.64 o
  -3   0  13        5.86        0.81     10.54 o
  -2   0  13      101.11       94.92     21.23 o
  -1   0  13       97.31       97.70     18.37 o
   0   0  13       49.13       48.93      7.79 o
   1   0  13      236.20      192.03     26.44 o
   2   0  13        0.41        6.28     10.05 o
   3   0  13       52.19       68.28     14.87 o
   4   0  13        0.76       -2.57      5.95 o
   5   0  13       19.98       23.19      6.41 o
   6   0  13        1.13        2.20      6.48 o
   7   0  13       63.35       64.15     12.38 o
   8   0  13       20.11       13.58      8.08 o
   9   0  13       73.93       74.09     22.12 o
  10   0  13       77.19       86.70     12.35 o
  -6   1  13        0.30       -7.26      7.26 o
  -5   1  13        0.01       -0.16      7.32 o
  -4   1  13      129.35      135.69     13.50 o
  -3   1  13        9.40        7.13      8.70 o
  -2   1  13       59.93       68.30     10.54 o
  -1   1  13      225.94      218.91     15.44 o
   0   1  13      133.24      133.07      9.86 o
   1   1  13       74.87       78.78      8.23 o
   2   1  13        1.80        2.05      5.91 o
   3   1  13        0.42       -0.03      5.98 o
   4   1  13       39.60       35.32      6.72 o
   5   1  13       27.07       21.71      6.10 o
   6   1  13        0.01       -5.05      9.69 o
   7   1  13       45.45       52.42      9.67 o
   8   1  13       10.98       14.40      7.70 o
   9   1  13        6.53       10.68      7.74 o
  10   1  13       21.98       18.19      8.46 o
  -6   2  13       16.89       12.39     10.41 o
  -5   2  13        4.10       -6.07      6.07 o
  -4   2  13       59.20       64.10     10.23 o
  -3   2  13        3.66       -1.42      6.77 o
  -2   2  13       15.45       13.44      7.09 o
  -1   2  13       34.59       40.90      8.98 o
   0   2  13      362.35      357.11     20.90 o
   1   2  13       23.11       38.93      6.73 o
   2   2  13      117.32      125.69     23.31 o
   3   2  13      150.28      134.93     16.14 o
   4   2  13       56.44       50.46      6.96 o
   5   2  13       16.55        9.86      5.19 o
   6   2  13        0.49       -2.44      5.49 o
   7   2  13        4.39       11.29      7.07 o
   8   2  13        2.06       -1.09      6.29 o
   9   2  13      104.48      112.60     12.26 o
  10   2  13        0.23        4.51      7.32 o
  11   2  13       28.72       29.20      9.36 o
  -6   3  13       62.19       66.40     12.46 o
  -5   3  13        5.16       -0.18      6.90 o
  -4   3  13       21.99       32.62      9.87 o
  -3   3  13        0.07        5.47      6.74 o
  -2   3  13       99.13       98.06     11.22 o
  -1   3  13        0.96        2.08      6.31 o
   0   3  13      163.76      184.20     14.48 o
   1   3  13        0.36        1.17      4.93 o
   2   3  13      165.04      145.03     10.42 o
   3   3  13      681.68      567.48     29.35 o
   4   3  13       80.83       72.95      7.78 o
   5   3  13        0.03       -1.53      4.44 o
   6   3  13        2.09       -1.31      4.67 o
   7   3  13        1.22        0.35      6.02 o
   8   3  13        0.93        8.01      6.75 o
   9   3  13        6.14       15.56      7.61 o
  10   3  13        2.72        0.11      6.51 o
  11   3  13       21.36       26.56      8.70 o
  -6   4  13       24.38       28.56     17.11 o
  -5   4  13        2.85       -2.10      6.37 o
  -4   4  13       89.32       88.16     13.65 o
  -3   4  13       28.16       20.51      7.49 o
  -2   4  13        4.84        0.94      9.19 o
  -1   4  13       48.25       48.13      8.64 o
   0   4  13       65.74       65.68      7.77 o
   1   4  13       33.77       36.80      6.51 o
   2   4  13       39.81       41.77      6.86 o
   3   4  13      152.94      171.68     13.04 o
   4   4  13      133.53      131.32     10.30 o
   5   4  13        2.71        6.57      4.63 o
   6   4  13       32.97       27.12      6.01 o
   7   4  13       90.13       99.98     11.06 o
   8   4  13       19.95       22.36      7.16 o
   9   4  13       32.13       29.10      8.21 o
  10   4  13        2.67        6.92     10.56 o
  11   4  13        9.32       22.30     11.78 o
  -6   5  13       15.59       16.87     12.28 o
  -5   5  13       65.60       74.24     10.85 o
  -4   5  13      250.46      300.53     26.27 o
  -3   5  13       14.36       18.66     11.07 o
  -2   5  13       45.24       37.31      8.49 o
  -1   5  13        0.43        6.95      6.28 o
   0   5  13       43.84       34.27      9.10 o
   1   5  13       13.45       12.26      5.35 o
   2   5  13       22.73       19.10      5.84 o
   3   5  13      174.46      193.02     19.64 o
   4   5  13      346.08      326.95     19.26 o
   5   5  13       53.21       46.71      7.69 o
   6   5  13       11.58       16.67      5.65 o
   7   5  13       46.49       74.79     10.12 o
   8   5  13        0.01       -2.66      5.78 o
   9   5  13       60.10       74.63     11.14 o
  10   5  13        7.37        5.53      6.85 o
  11   5  13        1.73       -6.01      9.44 o
  -5   6  13        3.98       -6.41      6.41 o
  -4   6  13       83.47       99.20     12.52 o
  -3   6  13       46.49       52.34      7.44 o
  -2   6  13       98.25       86.73      8.69 o
  -1   6  13       47.85       47.93      7.37 o
   0   6  13       61.62       60.98      6.34 o
   1   6  13      345.03      327.50     15.70 o
   2   6  13        7.84        6.80      5.18 o
   3   6  13      146.16      154.35     12.34 o
   4   6  13      251.94      255.74     12.48 o
   5   6  13        9.88        9.92      5.46 o
   6   6  13       10.27       20.13      7.14 o
   7   6  13        8.40        8.81      6.69 o
   8   6  13        1.16        2.80      5.86 o
   9   6  13      129.51      125.66     12.35 o
  10   6  13        9.71       16.00      7.76 o
  11   6  13       25.36       42.42      9.56 o
  -5   7  13        0.93        9.15      6.43 o
  -4   7  13        7.95        7.69      6.26 o
  -3   7  13      313.18      351.88     16.03 o
  -2   7  13      182.66      178.73     11.57 o
  -1   7  13       43.96       34.79      6.64 o
   0   7  13       65.82       79.76      8.18 o
   1   7  13       31.81       38.02      5.75 o
   2   7  13      120.61      104.68      8.98 o
   3   7  13       66.83       53.76      8.96 o
   4   7  13      160.86      139.48     12.16 o
   5   7  13       30.90       30.57      6.29 o
   6   7  13       49.37       55.84     10.43 o
   7   7  13       44.83       35.07     12.41 o
   8   7  13        0.82       -3.52      6.35 o
   9   7  13       71.04       69.84     10.44 o
  10   7  13        8.60       -3.40      6.77 o
  11   7  13       37.84       35.35     13.77 o
  -5   8  13        1.54       -4.22      6.17 o
  -4   8  13       53.66       51.27      8.48 o
  -3   8  13       58.44       78.79      9.24 o
  -2   8  13       23.10       27.79      6.82 o
  -1   8  13       34.01       38.91     11.18 o
   0   8  13       84.92       78.49      8.47 o
   1   8  13       27.86       32.94      6.52 o
   2   8  13      210.79      213.15     17.42 o
   3   8  13        4.75       -2.72      5.34 o
   4   8  13      285.88      281.57     16.59 o
   5   8  13        1.16       -0.10      4.85 o
   6   8  13        9.88        7.79      5.29 o
   7   8  13       14.96       16.88      9.90 o
   8   8  13        8.03        6.61      6.96 o
   9   8  13        4.76        1.96      6.99 o
  10   8  13       39.05       57.22     10.24 o
  11   8  13        0.54        4.09      7.37 o
  -4   9  13        5.17        9.21      6.76 o
  -3   9  13       28.84       35.62      8.92 o
  -2   9  13       43.12       46.11      8.04 o
  -1   9  13       75.55       79.86      9.19 o
   0   9  13       27.25       26.18      6.78 o
   1   9  13        3.29        4.58      5.43 o
   2   9  13       70.41       61.08      9.73 o
   3   9  13        0.04       -0.39      5.83 o
   4   9  13      285.18      281.86     16.75 o
   5   9  13       40.07       59.45      9.77 o
   6   9  13        3.75        2.59      5.00 o
   7   9  13        7.53        2.73      6.68 o
   8   9  13        7.29        7.50      7.45 o
   9   9  13       18.50       11.82      7.49 o
  10   9  13        4.89        1.58      7.23 o
  11   9  13        2.94       -4.42      7.13 o
  -4  10  13       12.50       -0.27      6.63 o
  -3  10  13       52.86       75.61     10.11 o
  -2  10  13        2.42       -1.71      5.81 o
  -1  10  13        4.69       -2.10      5.82 o
   0  10  13        1.46       -4.86     10.65 o
   1  10  13        0.01       -3.01      6.25 o
   2  10  13       36.17       62.75      9.86 o
   3  10  13        0.98       -6.19      6.19 o
   4  10  13       21.87       30.16      8.74 o
   5  10  13      125.47      129.60     12.65 o
   6  10  13       65.22       71.28     10.47 o
   7  10  13        1.14        6.74      7.09 o
   8  10  13        0.15       -2.37      6.99 o
   9  10  13        2.57       -2.61      7.21 o
  10  10  13        6.66        6.22      7.73 o
  11  10  13        0.00       -4.01      7.21 o
  -3  11  13      103.27      138.47     22.42 o
  -2  11  13        0.22       -5.72      5.72 o
  -1  11  13       61.03       52.17      8.75 o
   0  11  13        8.30       -1.54      6.28 o
   1  11  13        0.15        6.09     10.61 o
   2  11  13        0.05       -6.19      6.23 o
   3  11  13       72.34       73.38     11.07 o
   4  11  13       42.69       41.61      9.14 o
   5  11  13       77.99       71.21     10.88 o
   6  11  13       73.25      121.59     18.36 o
   7  11  13        3.32        2.60     10.54 o
   8  11  13        7.59       10.42      7.75 o
   9  11  13        9.71        4.57     11.99 o
  10  11  13       16.78       11.80     21.99 o
  -2  12  13       29.33       35.81      8.71 o
  -1  12  13       84.98       93.31     10.86 o
   0  12  13        2.25       -6.60      8.01 o
   1  12  13        0.01       16.27     11.39 o
   2  12  13       30.45       38.45     13.17 o
   3  12  13        8.49       -2.31      7.42 o
   4  12  13       34.98       14.78      8.64 o
   5  12  13        1.18       -6.95      6.95 o
   6  12  13        0.52       -7.89     10.25 o
   7  12  13        7.10       11.07     11.94 o
   8  12  13       39.96       50.03     15.03 o
   9  12  13       32.39       47.30     15.54 o
  10  12  13        1.94       -7.35     10.16 o
  -1  13  13       64.04       79.21     13.64 o
   0  13  13        5.46       -0.57      9.08 o
   1  13  13       31.80       10.22     11.87 o
   2  13  13        0.18       -1.87     10.56 o
   3  13  13       52.01       55.35     11.42 o
   4  13  13       23.81       20.33     11.26 o
   5  13  13        0.70        7.40     11.13 o
   6  13  13        2.79       13.40     13.51 o
   7  13  13        0.19        4.04     12.85 o
   8  13  13        0.22       14.79     13.69 o
   9  13  13        1.38        5.73     12.07 o
   1  14  13       33.99       47.25     16.52 o
   2  14  13       35.88       35.25     13.98 o
   3  14  13        0.72        5.57     11.68 o
   4  14  13        3.76       -0.27      8.56 o
   5  14  13        8.06        6.91     12.73 o
   6  14  13        0.00      -10.54     10.54 o
   7  14  13        0.11       37.47     15.52 o
   8  14  13        0.89       -6.66     13.53 o
   4  15  13        5.95        1.87     13.46 o
   5  15  13       26.90       28.80     16.84 o
  -1  -4  14        0.97      -13.05     13.21 o
   0  -4  14       15.81       36.55     16.66 o
   1  -4  14        0.76       -9.52     13.62 o
   2  -4  14       14.05       24.72     10.27 o
   3  -4  14        9.24       -4.13     12.09 o
   4  -4  14       23.74       19.33     13.58 o
  -2  -3  14        4.76       -7.16     11.70 o
  -1  -3  14        1.66       17.45     14.03 o
   0  -3  14       48.51       62.74     18.44 o
   1  -3  14        1.96        9.68     13.67 o
   2  -3  14        0.20       -0.17     11.38 o
   3  -3  14       11.84        9.78      9.28 o
   4  -3  14        4.83       20.04     13.74 o
   5  -3  14        0.29       -1.55     11.84 o
   6  -3  14       20.82       25.19     13.48 o
  -3  -2  14       11.77        6.48     13.14 o
  -2  -2  14       20.99       30.74     14.17 o
  -1  -2  14       32.67       48.42     15.77 o
   0  -2  14      112.62      139.37     21.30 o
   1  -2  14       67.08       79.16     18.34 o
   2  -2  14       94.50      109.38     13.72 o
   3  -2  14        0.06       -9.96     11.22 o
   4  -2  14       17.89       32.99     14.12 o
   5  -2  14       16.21       24.62     12.50 o
   6  -2  14        3.55       18.25     13.10 o
   7  -2  14       13.63       23.61     13.37 o
  -4  -1  14        2.00       -6.25      8.07 o
  -3  -1  14       27.68       35.22     10.66 o
  -2  -1  14       17.90       15.62      9.06 o
  -1  -1  14       14.98       10.59     12.78 o
   0  -1  14      113.85      137.35     21.78 o
   1  -1  14       77.40       81.10     11.77 o
   2  -1  14       81.27       93.17     12.25 o
   3  -1  14        0.90        7.05     12.86 o
   4  -1  14       26.50       42.06     10.10 o
   5  -1  14        7.17       14.40     10.97 o
   6  -1  14       44.35       57.93     15.63 o
   7  -1  14        0.81        2.55     11.48 o
   8  -1  14       26.12       23.89     12.88 o
  -4   0  14       20.30       13.51      9.15 o
  -3   0  14        6.06       -0.93      7.47 o
  -2   0  14        0.03        5.95      7.54 o
  -1   0  14        0.22       -6.24      6.24 o
   0   0  14       57.67       53.73     15.24 o
   1   0  14       74.45       81.56     33.07 o
   2   0  14        0.42        5.83      9.00 o
   3   0  14       57.81       62.18     10.59 o
   4   0  14      188.16      211.19     15.91 o
   5   0  14      106.92      119.33     18.02 o
   6   0  14       47.11       40.52     13.78 o
   7   0  14        4.99       -1.76      7.54 o
   8   0  14        0.01       -4.31      7.69 o
   9   0  14       19.68       15.31     10.75 o
  -4   1  14        6.99        4.40      8.31 o
  -3   1  14       58.51       73.12     13.95 o
  -2   1  14        0.84        2.13      6.82 o
  -1   1  14        1.58        3.33      7.27 o
   0   1  14        0.60       -2.11      6.75 o
   1   1  14       49.63       78.31     20.04 o
   2   1  14        4.11        7.57      6.80 o
   3   1  14       88.83      103.61     12.00 o
   4   1  14      176.90      167.61     14.19 o
   5   1  14       37.44       21.15      7.93 o
   6   1  14       51.64       84.46     16.33 o
   7   1  14       10.41       14.54      8.38 o
   8   1  14       13.98        6.64      8.13 o
   9   1  14        2.23       -6.94      6.94 o
  -5   2  14       39.77       53.03     11.13 o
  -4   2  14        2.21       22.42     11.15 o
  -3   2  14       45.87       47.13     10.33 o
  -2   2  14        0.89        0.33      7.81 o
  -1   2  14       73.36       77.82     11.44 o
   0   2  14        5.47        2.08      6.86 o
   1   2  14        0.01       -0.82      5.92 o
   2   2  14        0.05        6.67      7.16 o
   3   2  14        0.01        1.53      8.62 o
   4   2  14        7.52       11.73      7.64 o
   5   2  14      165.25      147.96     13.35 o
   6   2  14        0.04       -1.48      6.20 o
   7   2  14       39.47       50.86     20.14 o
   8   2  14       91.74      108.77     12.54 o
   9   2  14       11.83       20.70      8.83 o
  10   2  14       42.46       70.23     11.39 o
  -5   3  14        0.71       -5.89      7.44 o
  -4   3  14        7.05        9.45     12.13 o
  -3   3  14       84.92       93.56     12.21 o
  -2   3  14       64.83       67.85     13.92 o
  -1   3  14       74.34       72.43     10.94 o
   0   3  14        0.42        0.31      6.27 o
   1   3  14       67.93       75.22      8.66 o
   2   3  14        2.07       -0.89      5.77 o
   3   3  14        9.24        7.15      6.90 o
   4   3  14        5.44       -5.76      5.76 o
   5   3  14       93.03      107.13     11.61 o
   6   3  14        3.59        3.70      8.95 o
   7   3  14        4.39        9.68     15.16 o
   8   3  14       38.58       49.32     13.17 o
   9   3  14        9.36       15.79      8.25 o
  10   3  14        4.67       13.64      9.60 o
  -5   4  14        4.84        4.01     16.50 o
  -4   4  14        1.12       -6.85      7.15 o
  -3   4  14      113.47      125.29     13.03 o
  -2   4  14       99.19      119.71     17.36 o
  -1   4  14       60.26       77.84     11.23 o
   0   4  14       29.33       41.07      9.03 o
   1   4  14      123.10      147.66     15.27 o
   2   4  14        7.12        0.65      6.25 o
   3   4  14      305.00      256.21     24.41 o
   4   4  14        6.02       -1.88      5.93 o
   5   4  14        0.09        4.40      6.77 o
   6   4  14        0.00       -3.18      6.16 o
   7   4  14        4.36       11.14      6.99 o
   8   4  14       35.64       36.29      8.78 o
   9   4  14        5.35       10.91      7.57 o
  10   4  14       75.65       97.75     12.65 o
  11   4  14       27.14       34.66     13.28 o
  -5   5  14        2.84        4.97      7.68 o
  -4   5  14       24.24       28.33      9.30 o
  -3   5  14       14.02       12.95     15.03 o
  -2   5  14       27.14       18.44      7.77 o
  -1   5  14       31.47       56.54     14.51 o
   0   5  14       22.16       18.71     11.06 o
   1   5  14      241.83      208.57     15.30 o
   2   5  14        1.07       -2.94      8.21 o
   3   5  14       14.99       18.58      7.33 o
   4   5  14       13.10        3.97      6.39 o
   5   5  14      140.05      129.98     12.31 o
   6   5  14        0.00       -0.53      4.80 o
   7   5  14        0.63        6.16      6.59 o
   8   5  14        9.57        4.06      7.39 o
   9   5  14        1.58        4.35      7.56 o
  10   5  14       75.30       74.49     14.15 o
  11   5  14        0.15        5.83      8.25 o
  -4   6  14       76.82       80.31     17.63 o
  -3   6  14       12.78        5.47     11.38 o
  -2   6  14        0.80        4.98      7.21 o
  -1   6  14        8.51        7.46      6.98 o
   0   6  14       22.69       20.30     10.74 o
   1   6  14       32.06       39.26      7.29 o
   2   6  14        8.88        8.45      6.56 o
   3   6  14       61.29       86.19     10.84 o
   4   6  14       81.50       80.12     15.10 o
   5   6  14      568.14      614.56     36.61 o
   6   6  14        4.99        7.70      5.26 o
   7   6  14       45.21       51.79     10.27 o
   8   6  14       17.64       13.27      8.04 o
   9   6  14       23.71       21.44      8.50 o
  10   6  14        0.73        1.90      7.41 o
  11   6  14       12.63       13.36      8.68 o
  -4   7  14       17.21       20.40     10.29 o
  -3   7  14        2.34        0.23      7.56 o
  -2   7  14       45.14       52.55     20.74 o
  -1   7  14        4.24       -0.05      9.32 o
   0   7  14        1.25       -5.86      5.86 o
   1   7  14       60.19       42.91      7.44 o
   2   7  14        0.05        1.52      6.08 o
   3   7  14      232.16      220.75     15.32 o
   4   7  14        1.77       -5.99      5.99 o
   5   7  14      113.57      104.15     11.80 o
   6   7  14       28.13       30.23      8.38 o
   7   7  14       29.21       27.39      8.01 o
   8   7  14        0.03        3.87      7.13 o
   9   7  14        7.42       25.04      8.81 o
  10   7  14        2.61        5.07      7.96 o
  11   7  14        1.48        0.95      7.81 o
  -4   8  14       10.87       22.63      9.43 o
  -3   8  14       10.79        7.57      6.45 o
  -2   8  14      154.55      165.85     12.08 o
  -1   8  14       47.68       48.24      8.01 o
   0   8  14       63.51       62.93      8.37 o
   1   8  14        9.28        5.20      5.66 o
   2   8  14        2.66       -4.25      7.12 o
   3   8  14        0.03        6.50      6.88 o
   4   8  14        2.05        0.32      6.60 o
   5   8  14       26.43       44.94      9.40 o
   6   8  14       93.38       80.65     10.86 o
   7   8  14       50.60       46.74      9.70 o
   8   8  14        2.51        4.55      7.14 o
   9   8  14        1.10       -2.23      6.81 o
  10   8  14        1.15       -6.86      6.86 o
  11   8  14       28.48       32.91     12.46 o
  -3   9  14        0.50       -3.80      6.12 o
  -2   9  14      101.52      100.17     10.45 o
  -1   9  14        4.08        1.82      5.93 o
   0   9  14       89.77       86.97     11.63 o
   1   9  14       17.93        4.99      7.19 o
   2   9  14      132.73      165.92     21.93 o
   3   9  14       14.08        8.90      7.96 o
   4   9  14        5.77        4.56      7.45 o
   5   9  14       33.45       34.37      8.71 o
   6   9  14       34.31       40.90      9.74 o
   7   9  14        9.11       -1.16      9.84 o
   8   9  14       10.79       -2.36      6.94 o
   9   9  14       12.15       18.28      8.32 o
  10   9  14       14.14       12.90      8.16 o
  11   9  14       16.24        0.36     11.59 o
  -3  10  14       44.13       24.20      8.14 o
  -2  10  14       40.20       36.11      8.36 o
  -1  10  14       50.04       55.35      8.96 o
   0  10  14      185.05      190.37     18.41 o
   1  10  14        0.81        8.06     10.61 o
   2  10  14       71.85       79.10     11.14 o
   3  10  14       19.25       16.15      7.89 o
   4  10  14       31.47       35.32      9.31 o
   5  10  14        6.86        2.27      7.27 o
   6  10  14        1.12        2.24     10.45 o
   7  10  14        0.00       23.85     12.71 o
   8  10  14        0.05       14.53     11.64 o
   9  10  14        4.80       -2.38      7.12 o
  10  10  14       12.71       -0.44     12.52 o
  -2  11  14        7.09        4.88      6.95 o
  -1  11  14       12.94       16.12      7.25 o
   0  11  14       28.40       19.96      9.42 o
   1  11  14        7.91       -5.95      8.65 o
   2  11  14        1.79       -8.67      8.67 o
   3  11  14        2.70        6.07      7.44 o
   4  11  14       22.92       35.72      9.65 o
   5  11  14        6.36       -6.93      6.93 o
   6  11  14       80.21      115.39     18.48 o
   7  11  14        0.91       -8.95      8.95 o
   8  11  14        1.27        8.78     12.69 o
   9  11  14        0.00      -11.09     11.09 o
  10  11  14        0.60       19.74      9.27 o
  -1  12  14        3.60        8.28      8.70 o
   0  12  14        0.30       -4.78      8.11 o
   1  12  14       45.41       31.37     13.64 o
   2  12  14        0.07       -8.88      9.29 o
   3  12  14        0.17       12.87      8.21 o
   4  12  14       44.10       56.37     11.02 o
   5  12  14        5.76        3.43      9.29 o
   6  12  14       14.88       25.42     14.60 o
   7  12  14        0.88      -11.68     11.68 o
   8  12  14       10.99       35.27     13.58 o
   9  12  14        3.30        8.63     13.32 o
   0  13  14       25.10       13.56     16.02 o
   1  13  14       15.60       33.49     15.10 o
   2  13  14        1.32        6.94     11.84 o
   3  13  14        1.07        9.52     11.75 o
   4  13  14       15.14       -5.03      7.96 o
   5  13  14        0.05       -5.88     10.42 o
   6  13  14       13.38       -7.82     11.16 o
   7  13  14        0.56       -1.35     11.93 o
   8  13  14       39.71       70.94     18.91 o
   2  14  14        0.39        2.14     12.44 o
   3  14  14       15.79      -10.77     12.07 o
   4  14  14        0.20       -7.90     12.03 o
   5  14  14        2.01        2.44     14.60 o
   6  14  14        5.48        5.02     14.17 o
   1  -3  15        7.77        6.60     15.45 o
   2  -3  15       18.34       17.61     16.84 o
   3  -3  15        0.27        3.95     12.69 o
  -1  -2  15        2.70       -2.15     12.83 o
   0  -2  15       14.37        8.88     13.65 o
   1  -2  15        1.71       17.00     13.80 o
   2  -2  15       31.41       18.41     14.33 o
   3  -2  15       41.98       43.44     11.86 o
   4  -2  15        0.32        4.38     12.21 o
   5  -2  15       11.82        8.62     13.33 o
  -2  -1  15       44.26       52.06     16.34 o
  -1  -1  15        0.22        8.69     12.53 o
   0  -1  15        8.50       14.37     14.21 o
   1  -1  15       35.16       38.36     16.13 o
   2  -1  15       43.29       33.92     11.91 o
   3  -1  15        4.40        0.36      8.19 o
   4  -1  15        6.51       -2.15     10.31 o
   5  -1  15        0.13        7.76     12.05 o
   6  -1  15        1.35       -4.33     11.16 o
   7  -1  15       42.83       85.47     19.41 o
  -3   0  15        0.82        7.56      9.01 o
  -2   0  15        3.28       -9.24      9.24 o
  -1   0  15        6.74        7.00     11.77 o
   0   0  15      119.69      124.53     20.32 o
   1   0  15        4.45        3.58     11.27 o
   2   0  15       53.40       75.18     12.33 o
   3   0  15        3.65        0.29      8.04 o
   4   0  15        0.01       -0.67      8.06 o
   5   0  15        5.79       13.39     11.86 o
   6   0  15        9.14      -10.91     10.91 o
   7   0  15       13.97       13.64     12.64 o
   8   0  15       27.58       34.06     14.33 o
  -3   1  15        4.94        3.61      8.12 o
  -2   1  15        8.48       11.50     13.31 o
  -1   1  15        2.87       -8.01     10.38 o
   0   1  15       36.87       75.73     16.89 o
   1   1  15        6.33       22.16     12.60 o
   2   1  15       35.49       46.48     14.72 o
   3   1  15       25.49       11.30     18.49 o
   4   1  15       61.89       70.87     11.39 o
   5   1  15        0.04        6.00     10.40 o
   6   1  15        0.45       -1.99      9.79 o
   7   1  15       12.96       12.14     12.12 o
   8   1  15        0.88       14.56     12.85 o
  -3   2  15       21.52       27.35      9.84 o
  -2   2  15        0.78       -1.05      7.53 o
  -1   2  15        3.88        6.97     12.99 o
   0   2  15        4.02        1.89     10.84 o
   1   2  15       38.78       46.59     12.87 o
   2   2  15       89.40      120.49     12.84 o
   3   2  15       17.77       19.39     13.33 o
   4   2  15       53.75       56.45     17.67 o
   5   2  15        7.43       -6.30      9.49 o
   6   2  15       58.84       54.00     15.08 o
   7   2  15        0.47       -7.78      9.86 o
   8   2  15        4.52       12.19     11.32 o
   9   2  15        0.01       12.05      8.61 o
  -3   3  15        6.60       13.21      8.90 o
  -2   3  15       21.68       13.79      8.82 o
  -1   3  15       16.80       15.00      8.32 o
   0   3  15        0.39       -6.32      9.11 o
   1   3  15        4.52       -0.46     10.00 o
   2   3  15       12.62        3.35     10.72 o
   3   3  15        0.59       -2.14      7.00 o
   4   3  15       33.45       49.16     10.09 o
   5   3  15        0.03       -0.22      6.86 o
   6   3  15       76.16       73.25     16.10 o
   7   3  15        0.48        6.00     11.20 o
   8   3  15      150.78      197.91     16.37 o
   9   3  15        1.02        0.15      7.77 o
  -3   4  15       97.50      115.92     19.13 o
  -2   4  15       15.93       11.07     10.35 o
  -1   4  15       52.60       87.47     12.27 o
   0   4  15       25.67       27.18     11.95 o
   1   4  15       17.79       16.50     11.06 o
   2   4  15       18.21       19.83      7.99 o
   3   4  15        0.74        2.41      9.37 o
   4   4  15        0.02        3.02      6.89 o
   5   4  15        5.29       -2.22      6.81 o
   6   4  15      137.81      151.14     20.28 o
   7   4  15        5.27       12.25     10.63 o
   8   4  15       87.01      108.12     13.22 o
   9   4  15        6.13        8.07     14.27 o
  10   4  15        3.61        9.39      8.55 o
  -3   5  15       23.65       31.31     13.57 o
  -2   5  15        5.29        6.45      8.26 o
  -1   5  15       33.22       40.83      9.96 o
   0   5  15        0.50        4.39      7.40 o
   1   5  15       99.45      102.43     17.77 o
   2   5  15       77.88       96.47     13.88 o
   3   5  15        0.44        2.07      6.99 o
   4   5  15       22.53       33.83      8.70 o
   5   5  15        0.11       -3.26      6.74 o
   6   5  15       85.10       97.84     17.54 o
   7   5  15        6.92       13.21     11.36 o
   8   5  15        0.16        6.04     10.01 o
   9   5  15       19.51       20.37     11.96 o
  10   5  15       38.79       41.57     10.35 o
  -3   6  15       13.42        7.97     13.50 o
  -2   6  15        1.31       -8.85     10.47 o
  -1   6  15       75.96       72.32     16.93 o
   0   6  15        1.80        5.55      9.83 o
   2   6  15        9.36       10.65     10.82 o
   3   6  15      100.04       79.32     16.17 o
   4   6  15        6.79        2.04      7.10 o
   5   6  15      136.05      128.54     13.15 o
   6   6  15       25.47       17.13     12.48 o
   7   6  15       26.33       32.53     13.71 o
   8   6  15        5.98       16.99      8.38 o
   9   6  15       48.29       66.22     11.54 o
  10   6  15       14.73       21.15     15.03 o
  -3   7  15        3.89       -7.16     11.84 o
  -2   7  15       19.52       13.18      8.55 o
  -1   7  15      126.50      139.99     14.49 o
   0   7  15       14.40       21.29      8.46 o
   1   7  15       94.89      103.57     17.22 o
   2   7  15        7.86        7.32      7.40 o
   3   7  15      319.15      307.26     18.66 o
   4   7  15       68.36       97.11     11.99 o
   5   7  15       10.80       13.35     12.27 o
   6   7  15        1.10       -7.51      9.10 o
   7   7  15       12.27        3.08     11.52 o
   8   7  15       18.66       24.44      9.00 o
   9   7  15        0.00       -1.97     15.72 o
  10   7  15        6.35       10.49     15.68 o
  -3   8  15        5.85        1.50      8.30 o
  -2   8  15       78.56       79.88     12.50 o
  -1   8  15        3.22       13.91      8.40 o
   0   8  15        0.80        0.31      7.37 o
   1   8  15       47.31       31.57     13.32 o
   2   8  15       50.15       73.33     16.61 o
   3   8  15        8.39       12.15      7.44 o
   4   8  15        0.16       -3.12      6.67 o
   5   8  15       69.09       85.77     15.93 o
   6   8  15       22.45       40.14     13.08 o
   7   8  15      115.39      152.58     20.94 o
   8   8  15       25.75       28.16     13.90 o
   9   8  15        0.07       -5.54     10.75 o
  10   8  15       13.34       -2.53      8.08 o
  -2   9  15       35.26       64.80     14.54 o
  -1   9  15        6.44       -1.63      7.54 o
   0   9  15        0.82       -8.62      8.62 o
   1   9  15       35.30       65.02     15.93 o
   2   9  15       86.54       96.47     17.38 o
   3   9  15        0.06       -0.81      6.72 o
   4   9  15        0.32        7.71      8.08 o
   5   9  15       84.35      125.50     13.63 o
   6   9  15        8.33       -4.66     10.32 o
   7   9  15       66.13       67.53     15.88 o
   8   9  15        9.26       18.50     12.55 o
   9   9  15       10.81       19.14     13.78 o
  10   9  15        0.23       -7.77      7.77 o
  -1  10  15        1.70       -3.48      7.56 o
   0  10  15        6.93        3.21      7.88 o
   1  10  15        0.75       -6.98      6.98 o
   2  10  15        0.06       -7.62      8.81 o
   3  10  15       27.61       17.15     10.75 o
   4  10  15        0.21        1.14      7.73 o
   5  10  15       26.04       35.04      9.71 o
   6  10  15        1.17       15.56     11.75 o
   7  10  15       19.65        8.95     11.82 o
   8  10  15        0.29        1.57     11.45 o
   9  10  15       21.55        0.98     12.62 o
  -1  11  15        1.93       -8.40      8.40 o
   0  11  15       64.63       85.13     19.57 o
   1  11  15       24.38       17.59     14.13 o
   2  11  15        3.41        2.74     10.89 o
   3  11  15       11.09        6.53     11.13 o
   4  11  15        2.66        1.40      7.91 o
   5  11  15        0.06        8.49      8.54 o
   6  11  15        1.59       -6.66     10.50 o
   7  11  15        7.28       30.48     14.26 o
   8  11  15        0.87       -7.35     11.00 o
   9  11  15       11.39       21.38     14.33 o
   0  12  15       59.03       73.19     17.82 o
   1  12  15       26.92       24.60     17.23 o
   2  12  15       27.95       48.30     16.16 o
   3  12  15        8.55       17.13     13.39 o
   4  12  15       30.74       53.68     13.39 o
   5  12  15       47.83       46.30     13.49 o
   6  12  15        1.24       -1.67     12.37 o
   7  12  15        0.00      -12.66     12.66 o
   8  12  15        0.08       -0.94     13.10 o
   2  13  15       22.35       49.53     15.93 o
   3  13  15       10.66       11.25     13.07 o
   4  13  15       10.08       20.56     13.83 o
   5  13  15        7.62       34.45     17.11 o
   6  13  15        8.57        3.70     14.42 o
   7  13  15        3.71       17.27     14.90 o
   1  -1  16        0.18       -5.43     13.10 o
   2  -1  16       19.79       15.08     14.81 o
   3  -1  16       58.14       76.50     18.68 o
   4  -1  16       18.09       29.44     16.09 o
   0   0  16        0.11        2.81     12.94 o
   1   0  16        2.35        3.70     12.03 o
   2   0  16        1.61        0.73     12.92 o
   3   0  16       20.45       30.86     10.80 o
   4   0  16       10.88        7.49     12.23 o
   5   0  16        3.17        6.27     12.05 o
   6   0  16        1.23        7.25     12.85 o
  -1   1  16       13.84       26.15     14.60 o
   0   1  16       63.45       99.17     19.85 o
   1   1  16        0.03      -10.04     10.04 o
   2   1  16       16.88       30.82     14.21 o
   3   1  16       11.29        7.08      8.35 o
   4   1  16       11.33        9.81     12.35 o
   5   1  16        6.92        6.80     12.59 o
   6   1  16        0.00       18.23     12.87 o
   7   1  16        0.03      -10.13     10.13 o
  -2   2  16       14.19        2.14     11.87 o
  -1   2  16       42.20       49.88     16.68 o
   0   2  16       96.56      132.81     21.01 o
   1   2  16       65.48       80.38     18.09 o
   2   2  16       75.85      108.04     19.74 o
   3   2  16       27.39       21.24      9.49 o
   4   2  16        1.74       12.66     15.19 o
   5   2  16       12.24       20.10     13.76 o
   6   2  16        0.02       10.56     12.69 o
   7   2  16        0.70       27.84     13.62 o
  -2   3  16       10.79       -9.68      9.68 o
  -1   3  16        2.93        6.71     12.02 o
   0   3  16        7.34       12.12     12.23 o
   1   3  16       18.91       15.01     11.89 o
   2   3  16       69.83       66.84     16.34 o
   3   3  16        1.80       -0.10      7.59 o
   4   3  16       50.95       49.80     10.62 o
   5   3  16        0.21       11.75     11.84 o
   6   3  16       19.67       23.98     13.96 o
   7   3  16        0.46        3.61     11.02 o
   8   3  16       10.28       -1.05     12.23 o
  -2   4  16        7.15        7.22      9.26 o
  -1   4  16       10.77       18.69     12.80 o
   0   4  16       14.87       11.80     11.30 o
   1   4  16        9.81        4.95     10.77 o
   2   4  16      156.90      131.37     20.44 o
   3   4  16        0.09       -4.55      9.67 o
   4   4  16      139.33      144.51     14.37 o
   5   4  16        1.33       -4.36      9.65 o
   6   4  16       49.41       71.46     17.43 o
   7   4  16        2.72       10.34     11.61 o
   8   4  16        2.89        2.85     12.66 o
  -2   5  16       42.61       40.78     10.93 o
  -1   5  16        3.22       -7.10     10.00 o
   0   5  16        5.82       14.95     11.39 o
   1   5  16        5.56       12.35     11.02 o
   2   5  16       38.10       70.55     15.97 o
   3   5  16        5.48       13.53      8.37 o
   4   5  16       68.57       89.52     13.69 o
   5   5  16        6.44        3.14      7.91 o
   6   5  16      138.22      195.18     22.67 o
   7   5  16        0.09       -5.09     11.57 o
   8   5  16       25.01       24.91     13.97 o
   9   5  16       23.23       33.08     15.03 o
  -2   6  16       16.54        6.95     18.11 o
  -1   6  16       90.11      104.26     18.64 o
   0   6  16        0.34       -3.99      9.58 o
   1   6  16       47.56       58.34     15.92 o
   2   6  16        0.03       -1.41      9.42 o
   3   6  16       29.94       21.67      8.70 o
   4   6  16       26.35       22.74      9.11 o
   5   6  16       11.73       14.22      8.33 o
   6   6  16       30.84       53.76     15.54 o
   7   6  16        8.35        5.34     11.20 o
   8   6  16       20.23       28.77     13.14 o
   9   6  16        9.55       -6.03     11.78 o
  -2   7  16        3.76       -2.21     13.78 o
   3   7  16        1.23       16.18     12.30 o
   4   7  16       46.57       49.35     14.94 o
   5   7  16        9.45       18.35      8.88 o
   6   7  16        6.71       19.60     13.24 o
   7   7  16        2.97        3.17     12.28 o
   8   7  16       32.37       36.69     15.51 o
   9   7  16        0.12        9.10     12.82 o
  -1   8  16       28.70       34.06     14.14 o
   0   8  16        3.30        6.59     11.34 o
   1   8  16       17.31       24.37     12.92 o
   2   8  16        3.19        8.78     10.84 o
   3   8  16       22.46       26.88      9.50 o
   4   8  16       46.55       58.23     32.66 o
   5   8  16        0.00      -10.88     10.88 o
   6   8  16       28.24       54.72     15.67 o
   7   8  16        0.52       -3.81     11.13 o
   8   8  16        7.37        9.92     13.55 o
   9   8  16        0.00       -4.90     12.46 o
  -1   9  16        1.15       -1.50     11.66 o
   0   9  16        8.73        8.30     11.64 o
   1   9  16       90.25       84.80     18.50 o
   2   9  16        4.56       -8.33     10.98 o
   3   9  16       14.77       32.68     13.58 o
   4   9  16       28.12       26.76     10.31 o
   5   9  16       18.26       16.45      9.59 o
   6   9  16       11.44       15.22     12.96 o
   7   9  16        1.09       -0.94     11.94 o
   8   9  16        0.34        4.98     13.53 o
   9   9  16        1.98       18.64     12.85 o
   0  10  16        6.67        8.58     12.43 o
   1  10  16        0.84       -0.71     10.52 o
   2  10  16        3.21       -4.15     10.45 o
   3  10  16       16.96       27.52     13.58 o
   4  10  16        0.19       -0.88      7.75 o
   5  10  16       34.87       34.02     11.17 o
   6  10  16       63.64       70.84     18.18 o
   7  10  16       14.00       10.04     13.33 o
   8  10  16        6.89        9.33     14.15 o
   1  11  16        0.97        5.14     11.66 o
   2  11  16        3.23       -2.14     10.32 o
   3  11  16       25.64       51.59     15.81 o
   4  11  16        0.00       -5.21      8.62 o
   5  11  16        9.97       18.00     10.46 o
   6  11  16       85.20      129.67     21.88 o
   7  11  16        8.68       17.09     13.92 o
   3  12  16        4.74        5.66     13.10 o
   4  12  16        0.68       -1.83     12.18 o
   5  12  16       17.20       21.95     15.68 o
   6  12  16       13.08       15.95     14.10 o
   1   2  17        9.54        5.27     14.31 o
   2   2  17       23.35       20.47     15.58 o
   3   2  17        1.65        2.94     13.56 o
   4   2  17        2.58       18.51     14.28 o
   5   2  17      105.55      132.20     22.17 o
   0   3  17       70.90       52.20     17.41 o
   1   3  17       63.02       59.75     17.29 o
   2   3  17       42.10       64.61     18.07 o
   3   3  17        1.18       -8.14     12.27 o
   4   3  17       10.92        0.58      9.10 o
   5   3  17       10.21       10.93     12.69 o
   6   3  17       60.39      102.53     19.90 o
   0   4  17       29.90       27.36     14.30 o
   1   4  17        0.04       -0.87     12.57 o
   2   4  17       40.08       26.29     14.83 o
   3   4  17       12.06        4.24     12.80 o
   4   4  17        8.79       18.11      9.50 o
   5   4  17        6.69       12.11     12.87 o
   6   4  17        3.23       16.02     14.21 o
   7   4  17        2.91        1.34     12.94 o
   0   5  17       17.05       38.63     16.32 o
   1   5  17       22.22      -10.11     11.23 o
   2   5  17       81.39      132.68     21.13 o
   3   5  17       20.92       34.20     14.72 o
   4   5  17       21.78       16.31      9.90 o
   5   5  17       10.57        5.73     11.98 o
   6   5  17        0.26        2.60     12.02 o
   7   5  17        6.14       38.22     15.15 o
   0   6  17       24.51       47.28     15.03 o
   1   6  17        1.36        1.85     11.66 o
   2   6  17        6.75        0.41     11.50 o
   3   6  17        2.93       -3.58     11.13 o
   4   6  17       91.07      105.53     14.04 o
   5   6  17       50.41       48.19     15.54 o
   6   6  17        3.43       -0.94     11.39 o
   7   6  17        4.64       19.55     13.53 o
   0   7  17        3.83       -1.37     10.70 o
   1   7  17        1.21       -4.25     11.23 o
   2   7  17        4.95        5.55     11.82 o
   3   7  17        1.11        6.14     10.97 o
   4   7  17       21.72       52.16     11.22 o
   5   7  17        2.13        3.74     12.92 o
   6   7  17        9.81       44.97     16.84 o
   7   7  17       14.12       12.27     14.17 o
   4   8  17        4.97       -5.63     11.62 o
   5   8  17        3.12        2.21     12.25 o
   6   8  17       38.12       25.83     14.63 o
   7   8  17      138.81      159.55     23.15 o
   1   9  17       42.65       32.05     14.83 o
   2   9  17       18.90       47.46     15.77 o
   3   9  17        9.72       -7.03     11.43 o
   4   9  17        6.07        6.54      8.62 o
   5   9  17        0.26      -12.96     12.96 o
   6   9  17       29.12       24.12     16.16 o
   7   9  17        5.19       10.00     14.05 o
   2  10  17       12.77       -7.21     12.82 o
   3  10  17       19.59       16.97     14.53 o
   4  10  17        9.36        8.85     12.67 o
   5  10  17        1.78       -6.16     12.69 o
   6  10  17       29.43       48.97     17.30 o
 
